# Supplementary material for: Bidirectional Microbiome-Gut-Brain-Axis Communication Influences Metabolic Switch-Associated Responses in the Mosquito Anopheles culicifacies
Source: Cells. 2022 May 31;11(11):1798. doi: 10.3390/cells11111798 (PMC9180301; doi:10.3390/cells11111798)
Supplement: Supplementary file 1 [file cells-11-01798-s001.zip]

Archive with 2 entries (2 files):
- AC-BR_Annotation.xls
- Supporting Information_Brain Paper.pdf
