# Supplementary material for: Bidirectional Microbiome-Gut-Brain-Axis Communication Influences Metabolic Switch-Associated Responses in the Mosquito Anopheles culicifacies
Source: Cells. 2022 May 31;11(11):1798. doi: 10.3390/cells11111798 (PMC9180301; doi:10.3390/cells11111798)
Supplement: Supplementary file 1 [file cells-11-01798-s001.zip › AC-BR_Annotation.xls]

## Sheet: Ac-Br-Naive
Sequence name	Sequence length	Hit Description.	Hit Accession	E-Value	Similarity
CDS_1_transcript_1	612	gi|158300863|ref|XP_320679.4|AGAP011838-PA [Anopheles gambiae str. PEST]	XP_320679	8.71341e-88	93
CDS_2_transcript_3	687	gi|118791884|ref|XP_553165.2|AGAP009227-PA [Anopheles gambiae str. PEST]	XP_553165	2.9566e-103	84
CDS_3_transcript_4	1878	gi|347966056|ref|XP_321614.4|AGAP001507-PA [Anopheles gambiae str. PEST]	XP_321614	0	95
CDS_4_transcript_8	1602	gi|347968534|ref|XP_003436241.1|AGAP013266-PA [Anopheles gambiae str. PEST]	XP_003436241	0	86
CDS_5_transcript_8	336	gi|58382750|ref|XP_312147.2|AGAP002777-PA [Anopheles gambiae str. PEST]	XP_312147	5.80109e-63	99
CDS_6_transcript_10	1350	gi|158297958|ref|XP_318074.3|AGAP004744-PA [Anopheles gambiae str. PEST]	XP_318074	0	99
CDS_7_transcript_13	579	gi|158293234|ref|XP_314557.3|AGAP010592-PA [Anopheles gambiae str. PEST]	XP_314557	8.98525e-136	100
CDS_8_transcript_14	369	gi|312378720|gb|EFR25216.1|hypothetical protein AND_09639 [Anopheles darlingi]	EFR25216	1.25934e-23	70
CDS_9_transcript_15	717	gi|58376523|ref|XP_308669.2|AGAP007088-PA [Anopheles gambiae str. PEST]	XP_308669	2.34278e-124	99
CDS_10_transcript_16	309	---Novel---
CDS_11_transcript_17	921	gi|158293995|ref|XP_315341.4|AGAP005325-PA [Anopheles gambiae str. PEST]	XP_315341	1.67889e-176	92
CDS_12_transcript_18	1542	gi|347972245|ref|XP_315228.5|AGAP004596-PA [Anopheles gambiae str. PEST]	XP_315228	0	99
CDS_13_transcript_20	894	gi|157105498|ref|XP_001648896.1|ribosomal protein L5 [Aedes aegypti]	XP_001648896	2.67952e-180	95
CDS_14_transcript_20	1017	gi|157105498|ref|XP_001648896.1|ribosomal protein L5 [Aedes aegypti]	XP_001648896	1.32963e-179	95
CDS_15_transcript_22	330	gi|158292435|ref|XP_313913.4|AGAP005043-PA [Anopheles gambiae str. PEST]	XP_313913	7.55275e-54	100
CDS_16_transcript_23	990	gi|158286587|ref|XP_308821.4|AGAP006936-PA [Anopheles gambiae str. PEST]	XP_308821	0	99
CDS_17_transcript_26	1047	gi|158289559|ref|XP_311260.4|AGAP000721-PA [Anopheles gambiae str. PEST]	XP_311260	0	100
CDS_18_transcript_27	732	gi|347970683|ref|XP_310368.7|AGAP003808-PA [Anopheles gambiae str. PEST]	XP_310368	2.22975e-161	97
CDS_19_transcript_28	369	gi|118780499|ref|XP_310192.3|AGAP009504-PA [Anopheles gambiae str. PEST]	XP_310192	5.09049e-61	96
CDS_20_transcript_32	462	gi|312384844|gb|EFR29476.1|hypothetical protein AND_23785 [Anopheles darlingi]	EFR29476	2.32441e-80	98
CDS_21_transcript_33	522	gi|158287467|ref|XP_309492.4|AGAP011157-PA [Anopheles gambiae str. PEST]	XP_309492	1.01046e-76	86
CDS_22_transcript_40	2169	gi|347971814|ref|XP_313678.4|AGAP004394-PA [Anopheles gambiae str. PEST]	XP_313678	0	98
CDS_23_transcript_45	714	gi|158293851|ref|XP_315192.4|AGAP004626-PA [Anopheles gambiae str. PEST]	XP_315192	2.9983e-109	97
CDS_24_transcript_46	384	gi|118782288|ref|XP_312171.3|AGAP002754-PA [Anopheles gambiae str. PEST]	XP_312171	2.06608e-48	96
CDS_25_transcript_47	384	gi|118782288|ref|XP_312171.3|AGAP002754-PA [Anopheles gambiae str. PEST]	XP_312171	1.16162e-50	96
CDS_26_transcript_48	1302	gi|58390364|ref|XP_317672.2|AGAP007827-PA [Anopheles gambiae str. PEST]	XP_317672	0	99
CDS_27_transcript_50	1836	gi|158289887|ref|XP_311516.4|AGAP010431-PA [Anopheles gambiae str. PEST]	XP_311516	0	99
CDS_28_transcript_51	864	gi|158296736|ref|XP_317077.4|AGAP008376-PA [Anopheles gambiae str. PEST]	XP_317077	4.35481e-147	97
CDS_29_transcript_54	1551	gi|196050828|gb|ACG68562.1|TEP1 [Anopheles arabiensis]	ACG68562	0	73
CDS_30_transcript_55	933	gi|158300718|ref|XP_320574.3|AGAP011960-PA [Anopheles gambiae str. PEST]	XP_320574	0	95
CDS_31_transcript_56	789	gi|58388728|ref|XP_316497.2|AGAP006456-PA [Anopheles gambiae str. PEST]	XP_316497	0	98
CDS_32_transcript_57	1197	gi|58388502|ref|XP_316327.2|AGAP006263-PA [Anopheles gambiae str. PEST]	XP_316327	0	98
CDS_33_transcript_58	1785	gi|158298502|ref|XP_318671.4|AGAP009638-PA [Anopheles gambiae str. PEST]	XP_318671	1.3305e-122	74
CDS_34_transcript_62	714	gi|158288500|ref|XP_310372.3|AGAP003810-PA [Anopheles gambiae str. PEST]	XP_310372	8.70305e-136	99
CDS_35_transcript_63	747	gi|57971398|ref|XP_564587.1|AGAP007643-PB [Anopheles gambiae str. PEST]	XP_564587	2.96108e-169	100
CDS_36_transcript_65	1254	gi|347967810|ref|XP_312539.4|AGAP002413-PA [Anopheles gambiae str. PEST]	XP_312539	0	98
CDS_37_transcript_66	1896	gi|157124598|ref|XP_001654124.1|zinc finger protein [Aedes aegypti]	XP_001654124	3.69881e-174	59
CDS_38_transcript_67	330	gi|157129438|ref|XP_001655386.1|cytoplasmic dynein light chain [Aedes aegypti]	XP_001655386	3.64334e-61	100
CDS_39_transcript_68	306	---Novel---
CDS_40_transcript_68	654	gi|118791410|ref|XP_319743.3|AGAP008993-PA [Anopheles gambiae str. PEST]	XP_319743	6.3023e-154	98
CDS_41_transcript_71	612	gi|312374470|gb|EFR22020.1|hypothetical protein AND_15868 [Anopheles darlingi]	EFR22020	4.13585e-139	99
CDS_42_transcript_73	555	gi|158301671|ref|XP_321335.3|AGAP001749-PA [Anopheles gambiae str. PEST]	XP_321335	1.02853e-118	98
CDS_43_transcript_74	2259	gi|158284342|ref|XP_306246.4|Anopheles gambiae str. PEST AGAP012523-PA [Anopheles gambiae str. PEST]	XP_306246	0	92
CDS_44_transcript_76	789	---Novel---
CDS_45_transcript_79	453	gi|312379067|gb|EFR25467.1|hypothetical protein AND_09168 [Anopheles darlingi]	EFR25467	1.75231e-86	99
CDS_46_transcript_79	1020	gi|158298851|ref|XP_553771.3|AGAP009883-PA [Anopheles gambiae str. PEST]	XP_553771	1.28135e-166	96
CDS_47_transcript_80	456	gi|57974702|ref|XP_566239.1|AGAP000165-PA [Anopheles gambiae str. PEST]	XP_566239	2.11851e-95	96
CDS_48_transcript_83	972	gi|119114782|ref|XP_554210.2|AGAP010293-PA [Anopheles gambiae str. PEST]	XP_554210	0	100
CDS_49_transcript_86	348	gi|158293811|ref|XP_001231045.2|AGAP005021-PA [Anopheles gambiae str. PEST]	XP_001231045	1.82602e-65	100
CDS_50_transcript_90	327	gi|31239875|ref|XP_320351.1|AGAP012184-PA [Anopheles gambiae str. PEST]	XP_320351	8.8668e-73	100
CDS_51_transcript_91	570	gi|114864859|gb|ABI83777.1|ribosomal protein L19 [Anopheles funestus]	ABI83777	3.18918e-99	100
CDS_52_transcript_94	846	gi|119112425|ref|XP_311768.3|AGAP003478-PA [Anopheles gambiae str. PEST]	XP_311768	1.44706e-154	99
CDS_53_transcript_95	936	gi|58386372|ref|XP_314713.2|AGAP008617-PA [Anopheles gambiae str. PEST]	XP_314713	0	99
CDS_54_transcript_103	522	gi|17136570|ref|NP_476776.1|ribosomal protein L40, isoform A [Drosophila melanogaster]	NP_476776	2.31555e-87	100
CDS_55_transcript_104	714	gi|158294950|ref|XP_315922.3|AGAP005893-PA [Anopheles gambiae str. PEST]	XP_315922	2.05359e-132	93
CDS_56_transcript_104	1824	gi|158294952|ref|XP_315923.3|AGAP005894-PA [Anopheles gambiae str. PEST]	XP_315923	0	97
CDS_57_transcript_107	819	gi|118782221|ref|XP_312131.3|AGAP002788-PA [Anopheles gambiae str. PEST]	XP_312131	6.79228e-129	93
CDS_58_transcript_108	309	gi|57971456|ref|XP_564616.1|AGAP007621-PB [Anopheles gambiae str. PEST]	XP_564616	8.3756e-40	100
CDS_59_transcript_108	420	gi|57971456|ref|XP_564616.1|AGAP007621-PB [Anopheles gambiae str. PEST]	XP_564616	1.90062e-39	100
CDS_60_transcript_110	297	---Novel---
CDS_61_transcript_111	327	gi|158298494|ref|XP_318663.4|AGAP009631-PA [Anopheles gambiae str. PEST]	XP_318663	3.5813e-40	88
CDS_62_transcript_118	384	gi|312381883|gb|EFR27517.1|hypothetical protein AND_05739 [Anopheles darlingi]	EFR27517	1.7466e-40	95
CDS_63_transcript_124	300	gi|58392684|ref|XP_319559.2|AGAP003325-PA [Anopheles gambiae str. PEST]	XP_319559	1.73009e-27	100
CDS_64_transcript_129	1881	gi|347971359|ref|XP_003436731.1|AGAP004159-PB [Anopheles gambiae str. PEST]	XP_003436731	0	98
CDS_65_transcript_130	906	gi|347967470|ref|XP_307929.5|AGAP002253-PA [Anopheles gambiae str. PEST]	XP_307929	0	99
CDS_66_transcript_130	426	gi|347967468|ref|XP_307932.5|AGAP002252-PA [Anopheles gambiae str. PEST]	XP_307932	1.03061e-66	93
CDS_67_transcript_131	1443	gi|158293681|ref|XP_315026.4|AGAP004937-PA [Anopheles gambiae str. PEST]	XP_315026	0	93
CDS_68_transcript_132	312	gi|31203255|ref|XP_310576.1|AGAP000516-PA [Anopheles gambiae str. PEST]	XP_310576	3.05297e-63	96
CDS_69_transcript_133	633	---Novel---
CDS_70_transcript_134	327	---Novel---
CDS_71_transcript_135	1077	gi|158297128|ref|XP_001689030.1|AGAP008049-PA [Anopheles gambiae str. PEST]	XP_001689030	0	90
CDS_72_transcript_135	1191	gi|158297126|ref|XP_001689029.1|AGAP008050-PA [Anopheles gambiae str. PEST]	XP_001689029	0	89
CDS_73_transcript_138	1683	gi|347964325|ref|XP_311233.5|AGAP000703-PA [Anopheles gambiae str. PEST]	XP_311233	0	92
CDS_74_transcript_140	1014	gi|347967756|ref|XP_312566.5|AGAP002388-PA [Anopheles gambiae str. PEST]	XP_312566	0	83
CDS_75_transcript_143	558	gi|118786123|ref|XP_315158.3|AGAP004645-PA [Anopheles gambiae str. PEST]	XP_315158	5.02621e-126	96
CDS_76_transcript_144	351	gi|158297237|ref|XP_317501.4|AGAP007969-PA [Anopheles gambiae str. PEST]	XP_317501	3.62078e-47	87
CDS_77_transcript_146	594	gi|158286242|ref|XP_308641.4|AGAP007120-PA [Anopheles gambiae str. PEST]	XP_308641	1.17322e-105	98
CDS_78_transcript_147	1929	gi|119113388|ref|XP_309558.3|AGAP011092-PA [Anopheles gambiae str. PEST]	XP_309558	0	97
CDS_79_transcript_151	858	gi|158285184|ref|XP_564525.2|AGAP007698-PC [Anopheles gambiae str. PEST]	XP_564525	0	96
CDS_80_transcript_152	573	gi|58393335|ref|XP_320001.2|AGAP009224-PA [Anopheles gambiae str. PEST]	XP_320001	1.55885e-129	98
CDS_81_transcript_153	549	gi|99082886|gb|ABF66618.1|putative cytoplasmic carbonic anhydrase [Anopheles gambiae]	ABF66618	2.28122e-126	100
CDS_82_transcript_154	735	gi|347972427|ref|XP_314490.4|AGAP010517-PA [Anopheles gambiae str. PEST]	XP_314490	4.58328e-157	99
CDS_83_transcript_156	1002	gi|58390289|ref|XP_317621.2|AGAP007871-PA [Anopheles gambiae str. PEST]	XP_317621	0	98
CDS_84_transcript_156	642	gi|158297384|ref|XP_317620.3|AGAP007872-PA [Anopheles gambiae str. PEST]	XP_317620	4.2872e-157	100
CDS_85_transcript_159	1092	gi|158286054|ref|XP_308574.4|AGAP007211-PA [Anopheles gambiae str. PEST]	XP_308574	0	89
CDS_86_transcript_160	1005	gi|158288305|ref|XP_310186.3|AGAP009510-PA [Anopheles gambiae str. PEST]	XP_310186	0	98
CDS_87_transcript_160	312	gi|158288305|ref|XP_310186.3|AGAP009510-PA [Anopheles gambiae str. PEST]	XP_310186	4.46037e-17	100
CDS_88_transcript_163	861	gi|158292804|ref|XP_001688531.1|AGAP005222-PA [Anopheles gambiae str. PEST]	XP_001688531	2.4897e-174	100
CDS_89_transcript_164	1704	gi|158294327|ref|XP_315530.4|AGAP005530-PA [Anopheles gambiae str. PEST]	XP_315530	0	93
CDS_90_transcript_165	1659	gi|118781170|ref|XP_311316.3|AGAP000778-PA [Anopheles gambiae str. PEST]	XP_311316	0	96
CDS_91_transcript_166	564	gi|195432226|ref|XP_002064127.1|GK20001 [Drosophila willistoni]	XP_002064127	3.15288e-131	98
CDS_92_transcript_167	1056	gi|158299254|ref|XP_319369.4|AGAP010191-PA [Anopheles gambiae str. PEST]	XP_319369	0	97
CDS_93_transcript_167	1989	gi|158299256|ref|XP_319370.4|AGAP010192-PA [Anopheles gambiae str. PEST]	XP_319370	0	99
CDS_94_transcript_170	897	gi|158294167|ref|XP_315426.4|AGAP005419-PA [Anopheles gambiae str. PEST]	XP_315426	0	93
CDS_95_transcript_174	459	gi|118790653|ref|XP_318746.3|AGAP009687-PA [Anopheles gambiae str. PEST]	XP_318746	7.4175e-60	100
CDS_96_transcript_175	1926	gi|158299315|ref|XP_319426.4|AGAP010238-PA [Anopheles gambiae str. PEST]	XP_319426	0	95
CDS_97_transcript_179	699	gi|158290757|ref|XP_312325.4|AGAP002609-PA [Anopheles gambiae str. PEST]	XP_312325	1.13248e-95	87
CDS_98_transcript_187	1029	gi|118786363|ref|XP_315392.3|AGAP005382-PA [Anopheles gambiae str. PEST]	XP_315392	0	99
CDS_99_transcript_189	306	gi|170035654|ref|XP_001845683.1|homeobox protein prospero/prox-1 [Culex quinquefasciatus]	XP_001845683	2.20694e-64	97
CDS_100_transcript_190	1299	gi|347964715|ref|XP_316880.5|AGAP000901-PA [Anopheles gambiae str. PEST]	XP_316880	0	97
CDS_101_transcript_191	843	gi|347966627|ref|XP_003435948.1|AGAP001800-PB [Anopheles gambiae str. PEST]	XP_003435948	0	98
CDS_102_transcript_194	516	gi|158284506|ref|XP_307209.4|AGAP011521-PA [Anopheles gambiae str. PEST]	XP_307209	1.14861e-50	88
CDS_103_transcript_194	510	gi|118776988|ref|XP_307208.3|AGAP011522-PA [Anopheles gambiae str. PEST]	XP_307208	1.0275e-59	75
CDS_104_transcript_200	636	gi|158285911|ref|XP_308524.4|AGAP007297-PA [Anopheles gambiae str. PEST]	XP_308524	8.28272e-121	96
CDS_105_transcript_200	378	gi|58378556|ref|XP_308525.2|AGAP007296-PA [Anopheles gambiae str. PEST]	XP_308525	1.03559e-76	94
CDS_106_transcript_201	846	gi|158293209|ref|XP_314537.4|AGAP010564-PA [Anopheles gambiae str. PEST]	XP_314537	3.78481e-179	100
CDS_107_transcript_207	2856	gi|158289262|ref|XP_311017.4|AGAP000129-PA [Anopheles gambiae str. PEST]	XP_311017	0	95
CDS_108_transcript_208	627	gi|312384383|gb|EFR29120.1|hypothetical protein AND_02157 [Anopheles darlingi]	EFR29120	2.55903e-121	99
CDS_109_transcript_209	321	gi|312377451|gb|EFR24280.1|hypothetical protein AND_11238 [Anopheles darlingi]	EFR24280	3.54117e-56	82
CDS_110_transcript_213	765	gi|158287621|ref|XP_309608.4|AGAP004055-PA [Anopheles gambiae str. PEST]	XP_309608	5.19608e-180	100
CDS_111_transcript_215	1638	gi|158298340|ref|XP_318515.3|AGAP010793-PA [Anopheles gambiae str. PEST]	XP_318515	0	95
CDS_112_transcript_216	393	gi|31210093|ref|XP_314013.1|AGAP005131-PA [Anopheles gambiae str. PEST]	XP_314013	4.57927e-80	99
CDS_113_transcript_220	771	gi|118777492|ref|XP_308101.3|AGAP011035-PA [Anopheles gambiae str. PEST]	XP_308101	1.65833e-144	100
CDS_114_transcript_221	360	gi|58386537|ref|XP_314835.2|AGAP008724-PA [Anopheles gambiae str. PEST]	XP_314835	1.99099e-83	100
CDS_115_transcript_225	480	gi|118777342|ref|XP_560420.2|AGAP009443-PA [Anopheles gambiae str. PEST]	XP_560420	1.17917e-57	98
CDS_116_transcript_225	492	---Novel---
CDS_117_transcript_225	1446	gi|118777342|ref|XP_560420.2|AGAP009443-PA [Anopheles gambiae str. PEST]	XP_560420	0	96
CDS_118_transcript_226	471	gi|347963869|ref|XP_310633.5|AGAP000461-PA [Anopheles gambiae str. PEST]	XP_310633	4.85697e-71	95
CDS_119_transcript_230	2286	gi|157120766|ref|XP_001659762.1|vesicular-fusion protein nsf [Aedes aegypti]	XP_001659762	0	90
CDS_120_transcript_234	1218	gi|347971553|ref|XP_313171.5|AGAP004251-PA [Anopheles gambiae str. PEST]	XP_313171	0	95
CDS_121_transcript_235	1116	gi|495193445|ref|WP_007918235.1|transposase [Ktedonobacter racemifer]	WP_007918235	1.39608e-11	41
CDS_122_transcript_235	702	gi|118784846|ref|XP_001230963.1|AGAP005094-PA [Anopheles gambiae str. PEST]	XP_001230963	5.92704e-127	86
CDS_123_transcript_237	882	gi|158292212|ref|XP_313766.4|AGAP004468-PA [Anopheles gambiae str. PEST]	XP_313766	9.50157e-170	95
CDS_124_transcript_240	984	gi|158287454|ref|XP_309483.4|AGAP011166-PA [Anopheles gambiae str. PEST]	XP_309483	0	100
CDS_125_transcript_241	459	---Novel---
CDS_126_transcript_243	507	gi|118788518|ref|XP_316799.3|AGAP000833-PA [Anopheles gambiae str. PEST]	XP_316799	2.66684e-83	83
CDS_127_transcript_243	726	gi|118788516|ref|XP_316798.3|AGAP000832-PA [Anopheles gambiae str. PEST]	XP_316798	1.66089e-150	96
CDS_128_transcript_244	678	gi|118779227|ref|XP_309138.3|AGAP000949-PA [Anopheles gambiae str. PEST]	XP_309138	3.42542e-130	96
CDS_129_transcript_244	849	gi|118779225|ref|XP_001237187.1|AGAP000948-PA [Anopheles gambiae str. PEST]	XP_001237187	3.80543e-131	80
CDS_130_transcript_247	573	gi|347969976|ref|XP_003436492.1|AGAP013419-PA [Anopheles gambiae str. PEST]	XP_003436492	1.27946e-117	94
CDS_131_transcript_248	369	gi|58390449|ref|XP_317732.2|AGAP007781-PA [Anopheles gambiae str. PEST]	XP_317732	6.69224e-74	95
CDS_132_transcript_249	627	gi|347970465|ref|XP_313511.4|AGAP003712-PA [Anopheles gambiae str. PEST]	XP_313511	1.65753e-99	90
CDS_133_transcript_251	912	gi|158292577|ref|XP_001688498.1|AGAP005108-PB [Anopheles gambiae str. PEST]	XP_001688498	2.22015e-173	96
CDS_134_transcript_253	579	gi|118786213|ref|XP_315226.3|AGAP004597-PA [Anopheles gambiae str. PEST]	XP_315226	1.7816e-111	92
CDS_135_transcript_253	627	gi|158293896|ref|XP_557484.2|AGAP004598-PA [Anopheles gambiae str. PEST]	XP_557484	7.13883e-136	97
CDS_136_transcript_262	2190	gi|347971884|ref|XP_003436808.1|AGAP004437-PC [Anopheles gambiae str. PEST]	XP_003436808	0	99
CDS_137_transcript_264	1632	gi|158287299|ref|XP_309360.3|AGAP011286-PA [Anopheles gambiae str. PEST]	XP_309360	0	99
CDS_138_transcript_265	306	---Novel---
CDS_139_transcript_266	666	gi|158286137|ref|XP_308598.4|AGAP007172-PB [Anopheles gambiae str. PEST]	XP_308598	1.08938e-111	89
CDS_140_transcript_269	471	gi|158285567|ref|XP_308375.4|AGAP007501-PA [Anopheles gambiae str. PEST]	XP_308375	3.90887e-76	99
CDS_141_transcript_275	987	gi|58396343|ref|XP_321835.2|AGAP001312-PA [Anopheles gambiae str. PEST]	XP_321835	0	99
CDS_142_transcript_282	939	gi|158301382|ref|XP_321090.4|AGAP001972-PA [Anopheles gambiae str. PEST]	XP_321090	0	95
CDS_143_transcript_284	1185	gi|58384976|ref|XP_313610.2|AGAP004332-PA [Anopheles gambiae str. PEST]	XP_313610	0	100
CDS_144_transcript_284	1197	gi|58384976|ref|XP_313610.2|AGAP004332-PA [Anopheles gambiae str. PEST]	XP_313610	0	100
CDS_145_transcript_288	1317	gi|347967173|ref|XP_003436027.1|AGAP013535-PA [Anopheles gambiae str. PEST]	XP_003436027	3.42832e-65	98
CDS_146_transcript_291	957	gi|158288082|ref|XP_309959.3|AGAP011549-PA [Anopheles gambiae str. PEST]	XP_309959	1.94063e-168	83
CDS_147_transcript_293	819	gi|347966493|ref|XP_003435918.1|AGAP001751-PE [Anopheles gambiae str. PEST]	XP_003435918	2.16305e-159	88
CDS_148_transcript_294	474	gi|157127007|ref|XP_001654757.1|Vacuolar ATP synthase 16 kDa proteolipid subunit [Aedes aegypti]	XP_001654757	3.43443e-87	98
CDS_149_transcript_295	1035	gi|158301270|ref|XP_320984.4|AGAP002063-PA [Anopheles gambiae str. PEST]	XP_320984	2.92842e-165	89
CDS_150_transcript_296	1035	gi|158301270|ref|XP_320984.4|AGAP002063-PA [Anopheles gambiae str. PEST]	XP_320984	7.9098e-167	89
CDS_151_transcript_297	303	gi|347964987|ref|XP_309229.4|AGAP001032-PA [Anopheles gambiae str. PEST]	XP_309229	5.52862e-55	93
CDS_152_transcript_298	354	---Novel---
CDS_153_transcript_299	333	gi|170049014|ref|XP_001853755.1|Rep2 [Culex quinquefasciatus]	XP_001853755	4.29287e-56	100
CDS_154_transcript_299	303	---Novel---
CDS_155_transcript_301	441	gi|347976443|ref|XP_001237245.3|AGAP003509-PA [Anopheles gambiae str. PEST]	XP_001237245	5.04233e-29	100
CDS_156_transcript_302	417	gi|158299479|ref|XP_001689191.1|AGAP008859-PA [Anopheles gambiae str. PEST]	XP_001689191	6.45598e-16	79
CDS_157_transcript_302	876	gi|158299479|ref|XP_001689191.1|AGAP008859-PA [Anopheles gambiae str. PEST]	XP_001689191	5.94757e-47	69
CDS_158_transcript_303	924	gi|312380703|gb|EFR26625.1|hypothetical protein AND_07173 [Anopheles darlingi]	EFR26625	9.14454e-152	89
CDS_159_transcript_305	339	---Novel---
CDS_160_transcript_307	648	gi|347972127|ref|XP_001238828.3|AGAP004559-PA [Anopheles gambiae str. PEST]	XP_001238828	3.43643e-157	100
CDS_161_transcript_309	1107	gi|347967692|ref|XP_003436096.1|AGAP002355-PB [Anopheles gambiae str. PEST]	XP_003436096	0	98
CDS_162_transcript_310	660	gi|118779234|ref|XP_560169.2|AGAP000953-PA [Anopheles gambiae str. PEST]	XP_560169	2.62362e-156	98
CDS_163_transcript_312	471	gi|347970992|ref|XP_318420.5|AGAP003968-PA [Anopheles gambiae str. PEST]	XP_318420	1.86282e-96	98
CDS_164_transcript_313	450	gi|254939725|gb|ACT88125.1|AT15141p [Drosophila melanogaster]	ACT88125	5.14485e-101	100
CDS_165_transcript_317	1557	gi|118785484|ref|XP_314691.2|AGAP008588-PA [Anopheles gambiae str. PEST]	XP_314691	0	99
CDS_166_transcript_319	870	gi|312377008|gb|EFR23941.1|hypothetical protein AND_11828 [Anopheles darlingi]	EFR23941	5.84425e-23	48
CDS_167_transcript_322	2559	gi|347970459|ref|XP_003436583.1|AGAP003711-PB [Anopheles gambiae str. PEST]	XP_003436583	0	95
CDS_168_transcript_324	573	gi|58380540|ref|XP_310613.2|AGAP000479-PA [Anopheles gambiae str. PEST]	XP_310613	4.74321e-115	92
CDS_169_transcript_325	582	gi|347972862|ref|XP_003436893.1|AGAP013103-PA [Anopheles gambiae str. PEST]	XP_003436893	5.54478e-08	81
CDS_170_transcript_327	516	gi|114864923|gb|ABI83785.1|microtubule-binding protein [Anopheles funestus]	ABI83785	3.39034e-118	99
CDS_171_transcript_328	1164	gi|118786597|ref|XP_556154.2|AGAP005518-PA [Anopheles gambiae str. PEST]	XP_556154	4.99968e-169	90
CDS_172_transcript_331	1656	gi|58385536|ref|XP_314018.2|AGAP005134-PA [Anopheles gambiae str. PEST]	XP_314018	0	99
CDS_173_transcript_331	1071	gi|58385536|ref|XP_314018.2|AGAP005134-PA [Anopheles gambiae str. PEST]	XP_314018	0	99
CDS_174_transcript_332	885	gi|118779440|ref|XP_309305.3|AGAP011345-PA [Anopheles gambiae str. PEST]	XP_309305	3.36741e-108	94
CDS_175_transcript_335	1569	gi|158299072|ref|XP_319184.4|AGAP010039-PA [Anopheles gambiae str. PEST]	XP_319184	0	98
CDS_176_transcript_336	1662	gi|158299070|ref|XP_001689178.1|AGAP010035-PA [Anopheles gambiae str. PEST]	XP_001689178	0	83
CDS_177_transcript_337	327	gi|31202411|ref|XP_310154.1|AGAP009537-PA [Anopheles gambiae str. PEST]	XP_310154	2.72848e-73	100
CDS_178_transcript_339	1062	gi|158290119|ref|XP_311717.4|AGAP003430-PA [Anopheles gambiae str. PEST]	XP_311717	0	95
CDS_179_transcript_340	1557	gi|158296859|ref|XP_001237893.2|AGAP008270-PA [Anopheles gambiae str. PEST]	XP_001237893	2.30737e-137	91
CDS_180_transcript_349	1221	gi|312385533|gb|EFR30010.1|hypothetical protein AND_00667 [Anopheles darlingi]	EFR30010	0	98
CDS_181_transcript_352	690	gi|158295664|ref|XP_316342.3|AGAP006278-PA [Anopheles gambiae str. PEST]	XP_316342	2.87507e-129	84
CDS_182_transcript_354	300	---Novel---
CDS_183_transcript_354	3003	gi|347968691|ref|XP_003436267.1|AGAP002858-PC [Anopheles gambiae str. PEST]	XP_003436267	0	99
CDS_184_transcript_355	822	gi|58391045|ref|XP_318245.2|AGAP010321-PA [Anopheles gambiae str. PEST]	XP_318245	0	100
CDS_185_transcript_357	570	---Novel---
CDS_186_transcript_363	2058	gi|347967249|ref|XP_308050.5|AGAP002145-PA [Anopheles gambiae str. PEST]	XP_308050	0	96
CDS_187_transcript_367	936	gi|158300861|ref|XP_320678.4|AGAP011839-PA [Anopheles gambiae str. PEST]	XP_320678	0	98
CDS_188_transcript_368	1515	gi|58386979|ref|XP_315212.2|AGAP004610-PA [Anopheles gambiae str. PEST]	XP_315212	0	100
CDS_189_transcript_369	459	gi|347968660|ref|XP_312072.4|AGAP002840-PA [Anopheles gambiae str. PEST]	XP_312072	1.96517e-24	61
CDS_190_transcript_373	1020	gi|158300877|ref|XP_001689282.1|AGAP011828-PA [Anopheles gambiae str. PEST]	XP_001689282	0	96
CDS_191_transcript_375	1938	gi|158285161|ref|XP_001687855.1|AGAP007710-PA [Anopheles gambiae str. PEST]	XP_001687855	0	98
CDS_192_transcript_379	366	gi|158302639|ref|XP_001687785.1|Anopheles gambiae str. PEST AGAP012928-PA [Anopheles gambiae str. PEST]	XP_001687785	1.39482e-42	93
CDS_193_transcript_381	1332	gi|157114762|ref|XP_001652409.1|protein kinase c [Aedes aegypti]	XP_001652409	0	98
CDS_194_transcript_383	486	gi|158297493|ref|XP_317717.3|AGAP007791-PA [Anopheles gambiae str. PEST]	XP_317717	2.23349e-83	98
CDS_195_transcript_384	924	gi|347971207|ref|XP_309636.5|AGAP004086-PA [Anopheles gambiae str. PEST]	XP_309636	0	95
CDS_196_transcript_385	612	gi|347965491|ref|XP_321950.5|AGAP001207-PA [Anopheles gambiae str. PEST]	XP_321950	1.0593e-120	94
CDS_197_transcript_386	1086	gi|158286012|ref|XP_308561.4|AGAP007237-PA [Anopheles gambiae str. PEST]	XP_308561	0	90
CDS_198_transcript_387	510	gi|118790467|ref|XP_318603.3|AGAP009584-PA [Anopheles gambiae str. PEST]	XP_318603	2.33778e-58	98
CDS_199_transcript_388	645	gi|158285176|ref|XP_564524.3|AGAP007699-PC [Anopheles gambiae str. PEST]	XP_564524	2.12443e-157	99
CDS_200_transcript_391	1170	gi|31197673|ref|XP_307784.1|AGAP003277-PA [Anopheles gambiae str. PEST]	XP_307784	0	97
CDS_201_transcript_394	999	gi|158288232|ref|XP_310116.4|AGAP010623-PA [Anopheles gambiae str. PEST]	XP_310116	1.34425e-123	75
CDS_202_transcript_394	627	gi|157110424|ref|XP_001651094.1|hypothetical protein AaeL_AAEL005558 [Aedes aegypti]	XP_001651094	9.82995e-44	63
CDS_203_transcript_395	1821	gi|347963851|ref|XP_310643.5|AGAP000449-PA [Anopheles gambiae str. PEST]	XP_310643	0	87
CDS_204_transcript_398	1038	gi|347965684|ref|XP_003435802.1|AGAP013277-PA [Anopheles gambiae str. PEST]	XP_003435802	0	98
CDS_205_transcript_399	1986	gi|2494391|sp|P56161.1|ACES_ANOSTRecName: Full=Acetylcholinesterase; Short=AChE; Flags: Precursor	P56161	0	99
CDS_206_transcript_403	1437	gi|347965969|ref|XP_321663.4|AGAP001464-PA [Anopheles gambiae str. PEST]	XP_321663	0	82
CDS_207_transcript_405	456	gi|312373727|gb|EFR21419.1|hypothetical protein AND_17067 [Anopheles darlingi]	EFR21419	3.18942e-103	100
CDS_208_transcript_406	825	gi|118779462|ref|XP_309315.3|AGAP011334-PA [Anopheles gambiae str. PEST]	XP_309315	6.5017e-157	98
CDS_209_transcript_407	849	gi|347969336|ref|XP_312831.5|AGAP003141-PA [Anopheles gambiae str. PEST]	XP_312831	7.59447e-154	91
CDS_210_transcript_409	1266	gi|167515082|gb|ABZ81816.1|sodium-dependent nutrient amino acid transporter 3 [Anopheles gambiae]	ABZ81816	0	91
CDS_211_transcript_411	2037	gi|347971453|ref|XP_313109.5|AGAP004207-PA [Anopheles gambiae str. PEST]	XP_313109	0	98
CDS_212_transcript_412	1041	gi|157109868|ref|XP_001650858.1|2-hydroxyacid dehydrogenase [Aedes aegypti]	XP_001650858	0	99
CDS_213_transcript_418	804	gi|118790431|ref|XP_318578.3|AGAP009567-PA [Anopheles gambiae str. PEST]	XP_318578	0	95
CDS_214_transcript_422	945	gi|347964816|ref|XP_003437151.1|AGAP013136-PA [Anopheles gambiae str. PEST]	XP_003437151	1.81687e-120	78
CDS_215_transcript_423	1596	gi|158288180|ref|XP_310047.4|AGAP009374-PA [Anopheles gambiae str. PEST]	XP_310047	0	92
CDS_216_transcript_424	564	gi|347966298|ref|XP_321456.5|AGAP001639-PA [Anopheles gambiae str. PEST]	XP_321456	1.93065e-62	87
CDS_217_transcript_425	1353	gi|66535209|ref|XP_623220.1|PREDICTED: tubulin alpha-1 chain-like [Apis mellifera]	XP_623220	0	100
CDS_218_transcript_433	900	gi|58394357|ref|XP_320683.2|AGAP011833-PA [Anopheles gambiae str. PEST]	XP_320683	0	98
CDS_219_transcript_435	468	gi|158285767|ref|XP_001687945.1|AGAP007380-PA [Anopheles gambiae str. PEST]	XP_001687945	5.5591e-68	93
CDS_220_transcript_437	678	gi|58385480|ref|XP_313976.2|AGAP005100-PA [Anopheles gambiae str. PEST]	XP_313976	2.38741e-125	99
CDS_221_transcript_438	483	gi|118779554|ref|XP_564212.2|AGAP011284-PA [Anopheles gambiae str. PEST]	XP_564212	1.31846e-113	100
CDS_222_transcript_439	747	gi|347965172|ref|XP_309064.5|AGAP005279-PA [Anopheles gambiae str. PEST]	XP_309064	5.49336e-174	99
CDS_223_transcript_440	543	gi|118788469|ref|XP_316737.3|AGAP004657-PA [Anopheles gambiae str. PEST]	XP_316737	1.68425e-112	98
CDS_224_transcript_441	339	gi|312376080|gb|EFR23274.1|hypothetical protein AND_13180 [Anopheles darlingi]	EFR23274	1.06244e-53	94
CDS_225_transcript_442	1545	gi|312384742|gb|EFR29396.1|hypothetical protein AND_01694 [Anopheles darlingi]	EFR29396	0	100
CDS_226_transcript_443	459	gi|347965310|ref|XP_322068.4|AGAP001099-PA [Anopheles gambiae str. PEST]	XP_322068	3.61694e-68	83
CDS_227_transcript_445	378	gi|347964683|ref|XP_316859.4|AGAP000883-PA [Anopheles gambiae str. PEST]	XP_316859	1.32724e-85	100
CDS_228_transcript_449	429	gi|347969299|ref|XP_312811.5|AGAP003125-PA [Anopheles gambiae str. PEST]	XP_312811	6.66434e-74	90
CDS_229_transcript_450	786	gi|347964544|ref|XP_311347.4|AGAP000808-PA [Anopheles gambiae str. PEST]	XP_311347	2.58043e-173	98
CDS_230_transcript_451	1212	gi|31197831|ref|XP_307863.1|AGAP009447-PA [Anopheles gambiae str. PEST]	XP_307863	0	98
CDS_231_transcript_453	1137	gi|157106960|ref|XP_001649561.1|hypothetical protein AaeL_AAEL004669 [Aedes aegypti]	XP_001649561	0	90
CDS_232_transcript_454	873	gi|347968617|ref|XP_312094.5|AGAP002818-PA [Anopheles gambiae str. PEST]	XP_312094	0	98
CDS_233_transcript_458	396	gi|114864898|gb|ABI83781.1|cytochrome c oxidase subunit VIb [Anopheles funestus]	ABI83781	5.17629e-49	98
CDS_234_transcript_459	1317	gi|347967754|ref|XP_312568.5|AGAP002387-PA [Anopheles gambiae str. PEST]	XP_312568	0	92
CDS_235_transcript_460	2424	gi|118781463|ref|XP_311484.3|AGAP010462-PA [Anopheles gambiae str. PEST]	XP_311484	0	99
CDS_236_transcript_461	1080	gi|170041842|ref|XP_001848658.1|60S ribosomal protein L3 [Culex quinquefasciatus]	XP_001848658	0	96
CDS_237_transcript_462	354	gi|170038273|ref|XP_001846976.1|conserved hypothetical protein [Culex quinquefasciatus]	XP_001846976	2.24409e-41	85
CDS_238_transcript_462	783	gi|312380873|gb|EFR26753.1|hypothetical protein AND_06949 [Anopheles darlingi]	EFR26753	2.86215e-108	81
CDS_239_transcript_463	393	---Novel---
CDS_240_transcript_464	1224	gi|347971874|ref|XP_313717.5|AGAP004431-PA [Anopheles gambiae str. PEST]	XP_313717	0	94
CDS_241_transcript_465	1311	gi|158299673|ref|XP_319737.4|AGAP008987-PA [Anopheles gambiae str. PEST]	XP_319737	0	91
CDS_242_transcript_467	1281	gi|58387417|ref|XP_315544.2|AGAP005544-PA [Anopheles gambiae str. PEST]	XP_315544	0	97
CDS_243_transcript_468	321	---Novel---
CDS_244_transcript_469	1068	gi|58381888|ref|XP_311527.2|AGAP010421-PA [Anopheles gambiae str. PEST]	XP_311527	0	97
CDS_245_transcript_472	1062	gi|157125093|ref|XP_001660617.1|guanine nucleotide-binding protein beta 5 (g protein beta5) [Aedes aegypti]	XP_001660617	0	97
CDS_246_transcript_474	2163	gi|347965469|ref|XP_321966.5|AGAP001194-PA [Anopheles gambiae str. PEST]	XP_321966	0	90
CDS_247_transcript_475	741	gi|312377508|gb|EFR24322.1|hypothetical protein AND_11178 [Anopheles darlingi]	EFR24322	3.33959e-17	73
CDS_248_transcript_477	813	gi|347971868|ref|XP_313713.5|AGAP004428-PA [Anopheles gambiae str. PEST]	XP_313713	1.69107e-180	96
CDS_249_transcript_479	693	gi|158287395|ref|XP_564289.3|AGAP011208-PA [Anopheles gambiae str. PEST]	XP_564289	2.43853e-126	100
CDS_250_transcript_480	798	gi|158297275|ref|XP_317541.3|AGAP007939-PA [Anopheles gambiae str. PEST]	XP_317541	0	98
CDS_251_transcript_481	1131	gi|17530805|ref|NP_511052.1|actin 5C, isoform B [Drosophila melanogaster]	NP_511052	0	100
CDS_252_transcript_484	1653	gi|347964200|ref|XP_311164.5|AGAP000637-PA [Anopheles gambiae str. PEST]	XP_311164	0	94
CDS_253_transcript_489	303	gi|158302109|ref|XP_321734.4|AGAP001400-PA [Anopheles gambiae str. PEST]	XP_321734	1.50777e-32	98
CDS_254_transcript_489	681	gi|158302109|ref|XP_321734.4|AGAP001400-PA [Anopheles gambiae str. PEST]	XP_321734	3.60073e-77	82
CDS_255_transcript_490	702	gi|57914573|ref|XP_555129.1|AGAP008329-PA [Anopheles gambiae str. PEST]	XP_555129	1.66692e-133	99
CDS_256_transcript_493	753	gi|57916765|ref|XP_556198.1|AGAP005556-PB [Anopheles gambiae str. PEST]	XP_556198	1.5996e-141	86
CDS_257_transcript_494	1344	gi|347969459|ref|XP_312907.4|AGAP003203-PA [Anopheles gambiae str. PEST]	XP_312907	0	99
CDS_258_transcript_498	537	gi|403182606|gb|EAT44719.2|AAEL003937-PA, partial [Aedes aegypti]	EAT44719	1.16052e-126	99
CDS_259_transcript_499	516	gi|312371563|gb|EFR19714.1|hypothetical protein AND_21925 [Anopheles darlingi]	EFR19714	5.1015e-105	100
CDS_260_transcript_501	402	gi|158296526|ref|XP_554918.3|AGAP008523-PA [Anopheles gambiae str. PEST]	XP_554918	9.8501e-46	79
CDS_261_transcript_502	981	gi|118780521|ref|XP_310203.3|AGAP009493-PA [Anopheles gambiae str. PEST]	XP_310203	0	94
CDS_262_transcript_506	762	gi|158298770|ref|XP_318929.4|AGAP009823-PA [Anopheles gambiae str. PEST]	XP_318929	1.03438e-127	95
CDS_263_transcript_507	1377	gi|347969446|ref|XP_312896.5|AGAP003198-PA [Anopheles gambiae str. PEST]	XP_312896	0	89
CDS_264_transcript_509	330	gi|347972055|ref|XP_313815.4|AGAP004516-PA [Anopheles gambiae str. PEST]	XP_313815	1.75546e-31	91
CDS_265_transcript_509	1026	gi|347972055|ref|XP_313815.4|AGAP004516-PA [Anopheles gambiae str. PEST]	XP_313815	8.86236e-110	69
CDS_266_transcript_512	405	gi|347968230|ref|XP_312296.5|AGAP002630-PA [Anopheles gambiae str. PEST]	XP_312296	1.86703e-51	98
CDS_267_transcript_513	639	gi|118793036|ref|XP_320642.3|AGAP011883-PA [Anopheles gambiae str. PEST]	XP_320642	3.25167e-136	97
CDS_268_transcript_515	588	gi|158295729|ref|XP_316385.4|AGAP006360-PA [Anopheles gambiae str. PEST]	XP_316385	1.54949e-128	99
CDS_269_transcript_521	306	gi|118789604|ref|XP_001237943.1|AGAP007944-PA [Anopheles gambiae str. PEST]	XP_001237943	1.01021e-40	87
CDS_270_transcript_527	873	gi|347970443|ref|XP_003436577.1|AGAP003709-PB [Anopheles gambiae str. PEST]	XP_003436577	3.62158e-166	100
CDS_271_transcript_531	1554	gi|347970822|ref|XP_003436644.1|AGAP013059-PA [Anopheles gambiae str. PEST]	XP_003436644	0	94
CDS_272_transcript_535	999	gi|347971106|ref|XP_318487.4|AGAP004031-PA [Anopheles gambiae str. PEST]	XP_318487	0	98
CDS_273_transcript_538	2454	gi|158299352|ref|XP_319457.4|AGAP010266-PA [Anopheles gambiae str. PEST]	XP_319457	0	93
CDS_274_transcript_539	867	gi|158293381|ref|XP_314730.4|AGAP008634-PA [Anopheles gambiae str. PEST]	XP_314730	3.96212e-121	93
CDS_275_transcript_540	1851	gi|158299636|ref|XP_552857.3|AGAP008962-PA [Anopheles gambiae str. PEST]	XP_552857	0	91
CDS_276_transcript_541	1167	gi|158294869|ref|XP_315870.4|AGAP005845-PA [Anopheles gambiae str. PEST]	XP_315870	0	98
CDS_277_transcript_541	1008	gi|158294869|ref|XP_315870.4|AGAP005845-PA [Anopheles gambiae str. PEST]	XP_315870	0	98
CDS_278_transcript_542	900	gi|347972066|ref|XP_313820.5|AGAP004520-PA [Anopheles gambiae str. PEST]	XP_313820	3.73693e-137	88
CDS_279_transcript_545	1110	gi|312374083|gb|EFR21727.1|hypothetical protein AND_16491 [Anopheles darlingi]	EFR21727	0	98
CDS_280_transcript_545	615	gi|347965681|ref|XP_321849.5|AGAP001298-PA [Anopheles gambiae str. PEST]	XP_321849	2.04298e-19	85
CDS_281_transcript_552	1359	gi|347966456|ref|XP_321357.4|AGAP001729-PA [Anopheles gambiae str. PEST]	XP_321357	0	93
CDS_282_transcript_554	1011	gi|158298951|ref|XP_319085.4|AGAP009952-PA [Anopheles gambiae str. PEST]	XP_319085	0	93
CDS_283_transcript_555	897	gi|158285024|ref|XP_308054.4|AGAP002141-PA [Anopheles gambiae str. PEST]	XP_308054	0	100
CDS_284_transcript_556	1167	gi|347971237|ref|XP_312972.5|AGAP004097-PA [Anopheles gambiae str. PEST]	XP_312972	0	95
CDS_285_transcript_556	978	gi|347971237|ref|XP_312972.5|AGAP004097-PA [Anopheles gambiae str. PEST]	XP_312972	0	96
CDS_286_transcript_560	903	gi|158295570|ref|XP_001688830.1|AGAP006220-PA [Anopheles gambiae str. PEST]	XP_001688830	2.244e-178	96
CDS_287_transcript_561	324	gi|312377491|gb|EFR24308.1|hypothetical protein AND_11191 [Anopheles darlingi]	EFR24308	1.26488e-43	94
CDS_288_transcript_562	699	gi|118781436|ref|XP_311467.3|AGAP010477-PA [Anopheles gambiae str. PEST]	XP_311467	6.77729e-147	98
CDS_289_transcript_562	390	gi|158289833|ref|XP_311468.4|AGAP010476-PA [Anopheles gambiae str. PEST]	XP_311468	1.82146e-59	93
CDS_290_transcript_563	1272	gi|158297273|ref|XP_317538.3|AGAP007940-PA [Anopheles gambiae str. PEST]	XP_317538	4.77089e-105	95
CDS_291_transcript_564	2118	gi|347967525|ref|XP_001687826.2|AGAP002273-PA [Anopheles gambiae str. PEST]	XP_001687826	0	88
CDS_292_transcript_566	1845	gi|31207753|ref|XP_312843.1|AGAP003153-PA [Anopheles gambiae str. PEST]	XP_312843	0	99
CDS_293_transcript_568	336	---Novel---
CDS_294_transcript_568	906	gi|158297531|ref|XP_317753.4|AGAP007761-PA [Anopheles gambiae str. PEST]	XP_317753	8.68141e-157	100
CDS_295_transcript_569	633	gi|158288136|ref|XP_309994.3|AGAP009325-PA [Anopheles gambiae str. PEST]	XP_309994	1.82411e-149	98
CDS_296_transcript_571	957	gi|158299906|ref|XP_319916.4|AGAP009156-PA [Anopheles gambiae str. PEST]	XP_319916	0	93
CDS_297_transcript_572	1383	gi|347967329|ref|XP_308002.5|AGAP002184-PA [Anopheles gambiae str. PEST]	XP_308002	0	80
CDS_298_transcript_574	1011	gi|347971783|ref|XP_003436797.1|AGAP004373-PB [Anopheles gambiae str. PEST]	XP_003436797	0	94
CDS_299_transcript_576	1263	gi|118786767|ref|XP_315641.3|AGAP005627-PB [Anopheles gambiae str. PEST]	XP_315641	0	99
CDS_300_transcript_581	1548	gi|158287925|ref|XP_309798.4|AGAP010894-PA [Anopheles gambiae str. PEST]	XP_309798	0	86
CDS_301_transcript_582	372	gi|312372458|gb|EFR20412.1|hypothetical protein AND_20128 [Anopheles darlingi]	EFR20412	1.07486e-32	92
CDS_302_transcript_582	1290	gi|118795121|ref|XP_321938.3|AGAP001217-PA [Anopheles gambiae str. PEST]	XP_321938	0	98
CDS_303_transcript_584	1056	gi|158292565|ref|XP_313981.3|AGAP005104-PA [Anopheles gambiae str. PEST]	XP_313981	1.63091e-20	48
CDS_304_transcript_587	1410	gi|158300448|ref|XP_320366.3|AGAP012167-PA [Anopheles gambiae str. PEST]	XP_320366	0	98
CDS_305_transcript_587	993	gi|158300448|ref|XP_320366.3|AGAP012167-PA [Anopheles gambiae str. PEST]	XP_320366	0	98
CDS_306_transcript_590	999	gi|158284650|ref|XP_307652.4|Anopheles gambiae str. PEST AGAP012857-PA [Anopheles gambiae str. PEST]	XP_307652	0	95
CDS_307_transcript_593	1299	gi|347968391|ref|XP_312224.5|AGAP002704-PA [Anopheles gambiae str. PEST]	XP_312224	0	99
CDS_308_transcript_594	321	---Novel---
CDS_309_transcript_594	1449	gi|158297806|ref|XP_317993.4|AGAP004817-PA [Anopheles gambiae str. PEST]	XP_317993	2.53857e-175	98
CDS_310_transcript_595	789	gi|158286707|ref|XP_308886.4|AGAP006871-PA [Anopheles gambiae str. PEST]	XP_308886	0	99
CDS_311_transcript_596	609	gi|118793204|ref|XP_320736.3|AGAP011777-PA [Anopheles gambiae str. PEST]	XP_320736	7.45259e-145	99
CDS_312_transcript_599	906	gi|118792430|ref|XP_320310.3|AGAP012228-PA [Anopheles gambiae str. PEST]	XP_320310	1.44241e-150	86
CDS_313_transcript_600	771	gi|158302485|ref|XP_322024.4|AGAP001138-PA [Anopheles gambiae str. PEST]	XP_322024	8.11325e-166	98
CDS_314_transcript_601	444	gi|170035253|ref|XP_001845485.1|conserved hypothetical protein [Culex quinquefasciatus]	XP_001845485	9.40143e-71	93
CDS_315_transcript_602	354	gi|347964290|ref|XP_003437060.1|AGAP013028-PA [Anopheles gambiae str. PEST]	XP_003437060	3.15434e-24	93
CDS_316_transcript_607	633	gi|31212745|ref|XP_315357.1|AGAP005344-PA [Anopheles gambiae str. PEST]	XP_315357	6.09198e-149	99
CDS_317_transcript_609	960	gi|58386778|ref|XP_315050.2|AGAP004952-PA [Anopheles gambiae str. PEST]	XP_315050	2.78103e-157	99
CDS_318_transcript_611	426	---Novel---
CDS_319_transcript_611	945	gi|158287507|ref|XP_309518.4|AGAP011128-PA [Anopheles gambiae str. PEST]	XP_309518	4.66814e-167	99
CDS_320_transcript_612	393	---Novel---
CDS_321_transcript_612	843	gi|158296692|ref|XP_317043.4|AGAP008408-PA [Anopheles gambiae str. PEST]	XP_317043	1.68458e-147	93
CDS_322_transcript_613	1641	gi|158297339|ref|XP_001237950.2|AGAP007896-PA [Anopheles gambiae str. PEST]	XP_001237950	0	99
CDS_323_transcript_617	942	gi|158298447|ref|XP_318619.4|AGAP009595-PA [Anopheles gambiae str. PEST]	XP_318619	0	99
CDS_324_transcript_618	1140	gi|158295386|ref|XP_001688790.1|AGAP006126-PA [Anopheles gambiae str. PEST]	XP_001688790	0	96
CDS_325_transcript_619	357	gi|118785105|ref|XP_314319.3|AGAP004867-PA [Anopheles gambiae str. PEST]	XP_314319	2.61755e-50	100
CDS_326_transcript_620	930	gi|118777881|ref|XP_308337.2|AGAP007542-PA [Anopheles gambiae str. PEST]	XP_308337	7.99481e-155	86
CDS_327_transcript_621	939	gi|158289393|ref|XP_311134.3|AGAP000028-PA [Anopheles gambiae str. PEST]	XP_311134	0	98
CDS_328_transcript_631	945	gi|312372247|gb|EFR20255.1|hypothetical protein AND_20430 [Anopheles darlingi]	EFR20255	7.56411e-23	57
CDS_329_transcript_633	432	---Novel---
CDS_330_transcript_634	429	gi|157104909|ref|XP_001648627.1|clathrin coat assembly protein ap17 [Aedes aegypti]	XP_001648627	9.97414e-98	100
CDS_331_transcript_637	948	gi|158298538|ref|XP_318716.4|AGAP009668-PA [Anopheles gambiae str. PEST]	XP_318716	1.69667e-135	90
CDS_332_transcript_638	894	gi|118789559|ref|XP_317504.3|AGAP007966-PA [Anopheles gambiae str. PEST]	XP_317504	0	99
CDS_333_transcript_640	546	gi|158292641|ref|XP_314026.4|AGAP005142-PA [Anopheles gambiae str. PEST]	XP_314026	5.391e-91	88
CDS_334_transcript_645	741	gi|347966828|ref|XP_321126.5|AGAP001936-PA [Anopheles gambiae str. PEST]	XP_321126	1.05328e-150	98
CDS_335_transcript_647	654	gi|347966427|ref|XP_321378.5|AGAP001711-PA [Anopheles gambiae str. PEST]	XP_321378	2.24792e-153	97
CDS_336_transcript_648	501	gi|312385041|gb|EFR29629.1|hypothetical protein AND_01249 [Anopheles darlingi]	EFR29629	3.06047e-45	83
CDS_337_transcript_648	393	---Novel---
CDS_338_transcript_649	693	gi|58387888|ref|XP_315885.2|AGAP005860-PA [Anopheles gambiae str. PEST]	XP_315885	1.21189e-151	96
CDS_339_transcript_650	321	gi|157111261|ref|XP_001651458.1|ATP synthase subunit beta vacuolar [Aedes aegypti]	XP_001651458	5.24144e-69	100
CDS_340_transcript_651	849	gi|58391886|ref|XP_318947.2|AGAP009833-PA [Anopheles gambiae str. PEST]	XP_318947	0	99
CDS_341_transcript_653	1782	gi|118780746|ref|XP_310394.5|AGAP003833-PA [Anopheles gambiae str. PEST]	XP_310394	0	85
CDS_342_transcript_654	1425	gi|347970196|ref|XP_003436534.1|AGAP003597-PB [Anopheles gambiae str. PEST]	XP_003436534	0	99
CDS_343_transcript_655	1131	gi|58394722|ref|XP_320908.2|AGAP002127-PA [Anopheles gambiae str. PEST]	XP_320908	0	100
CDS_344_transcript_660	351	---Novel---
CDS_345_transcript_663	606	gi|119113263|ref|XP_309490.3|AGAP011159-PA [Anopheles gambiae str. PEST]	XP_309490	4.09773e-106	98
CDS_346_transcript_664	1140	gi|312380315|gb|EFR26347.1|hypothetical protein AND_07682 [Anopheles darlingi]	EFR26347	0	93
CDS_347_transcript_665	1971	gi|118785512|ref|XP_314710.3|AGAP008614-PA [Anopheles gambiae str. PEST]	XP_314710	0	98
CDS_348_transcript_666	1725	gi|158297203|ref|XP_317474.4|AGAP007992-PA [Anopheles gambiae str. PEST]	XP_317474	0	97
CDS_349_transcript_668	303	---Novel---
CDS_350_transcript_668	900	gi|58396588|ref|XP_322009.2|AGAP001151-PA [Anopheles gambiae str. PEST]	XP_322009	0	99
CDS_351_transcript_670	1092	gi|158291799|ref|XP_313335.4|AGAP003581-PA [Anopheles gambiae str. PEST]	XP_313335	0	98
CDS_352_transcript_672	330	---Novel---
CDS_353_transcript_673	324	gi|31196941|ref|XP_307418.1|Anopheles gambiae str. PEST AGAP012515-PA [Anopheles gambiae str. PEST]	XP_307418	1.51699e-68	97
CDS_354_transcript_674	324	---Novel---
CDS_355_transcript_674	1050	gi|158300299|ref|XP_320255.4|AGAP012280-PA [Anopheles gambiae str. PEST]	XP_320255	1.55223e-170	97
CDS_356_transcript_677	645	gi|158286557|ref|XP_001688096.1|AGAP006948-PA [Anopheles gambiae str. PEST]	XP_001688096	2.62105e-124	90
CDS_357_transcript_684	705	gi|158285927|ref|XP_308531.3|AGAP007288-PA [Anopheles gambiae str. PEST]	XP_308531	7.50387e-140	95
CDS_358_transcript_686	852	gi|158299170|ref|XP_554016.3|AGAP010130-PA [Anopheles gambiae str. PEST]	XP_554016	0	97
CDS_359_transcript_687	828	gi|158300006|ref|XP_001689226.1|AGAP009235-PA [Anopheles gambiae str. PEST]	XP_001689226	2.01206e-110	78
CDS_360_transcript_688	906	gi|92090585|sp|Q27238.2|ADT1_ANOGARecName: Full=ADP,ATP carrier protein 1; AltName: Full=ADP/ATP translocase 1; AltName: Full=Adenine nucleotide translocator 1; Short=ANT 1	Q27238	0	99
CDS_361_transcript_692	852	gi|158299948|ref|XP_319946.4|AGAP009181-PA [Anopheles gambiae str. PEST]	XP_319946	0	98
CDS_362_transcript_693	768	gi|58396165|ref|XP_321710.2|AGAP001420-PA [Anopheles gambiae str. PEST]	XP_321710	6.07381e-171	99
CDS_363_transcript_695	510	gi|158288718|ref|XP_001688294.1|AGAP000523-PA [Anopheles gambiae str. PEST]	XP_001688294	1.24647e-59	100
CDS_364_transcript_696	975	gi|170043505|ref|XP_001849426.1|conserved hypothetical protein [Culex quinquefasciatus]	XP_001849426	8.721e-32	54
CDS_365_transcript_696	1788	gi|347972051|ref|XP_313813.5|AGAP004514-PA [Anopheles gambiae str. PEST]	XP_313813	0	95
CDS_366_transcript_698	1005	gi|170048862|ref|XP_001870811.1|development and differentiation-enhancing factor [Culex quinquefasciatus]	XP_001870811	2.96104e-71	60
CDS_367_transcript_700	999	gi|58391523|ref|XP_318655.2|AGAP009623-PA [Anopheles gambiae str. PEST]	XP_318655	0	99
CDS_368_transcript_700	1071	gi|58391523|ref|XP_318655.2|AGAP009623-PA [Anopheles gambiae str. PEST]	XP_318655	0	99
CDS_369_transcript_704	405	gi|118793541|ref|XP_320915.2|AGAP002122-PA [Anopheles gambiae str. PEST]	XP_320915	8.88124e-92	99
CDS_370_transcript_707	1104	gi|158298471|ref|XP_318642.4|AGAP009612-PA [Anopheles gambiae str. PEST]	XP_318642	0	91
CDS_371_transcript_713	549	gi|31241467|ref|XP_321164.1|AGAP001902-PA [Anopheles gambiae str. PEST]	XP_321164	2.88512e-129	99
CDS_372_transcript_719	540	gi|347965082|ref|XP_318286.5|AGAP001070-PA [Anopheles gambiae str. PEST]	XP_318286	4.76541e-94	94
CDS_373_transcript_720	723	gi|158300812|ref|XP_320639.4|AGAP011886-PA [Anopheles gambiae str. PEST]	XP_320639	3.91762e-147	96
CDS_374_transcript_723	1299	gi|158298823|ref|XP_318978.3|AGAP009863-PA [Anopheles gambiae str. PEST]	XP_318978	0	97
CDS_375_transcript_725	1059	gi|158286244|ref|XP_308642.4|AGAP007119-PA [Anopheles gambiae str. PEST]	XP_308642	0	98
CDS_376_transcript_726	855	gi|158292918|ref|XP_314233.3|AGAP003337-PA [Anopheles gambiae str. PEST]	XP_314233	0	97
CDS_377_transcript_726	879	gi|347969703|ref|XP_314232.5|AGAP003336-PA [Anopheles gambiae str. PEST]	XP_314232	2.91315e-146	85
CDS_378_transcript_727	894	gi|312383182|gb|EFR28366.1|hypothetical protein AND_03848 [Anopheles darlingi]	EFR28366	7.34612e-170	95
CDS_379_transcript_730	855	gi|347966622|ref|XP_003435947.1|AGAP001799-PB [Anopheles gambiae str. PEST]	XP_003435947	0	99
CDS_380_transcript_731	1539	gi|347964781|ref|XP_309120.4|AGAP000935-PA [Anopheles gambiae str. PEST]	XP_309120	0	98
CDS_381_transcript_736	954	gi|347966526|ref|XP_321317.5|AGAP001766-PA [Anopheles gambiae str. PEST]	XP_321317	8.56967e-171	87
CDS_382_transcript_743	375	gi|312377325|gb|EFR24181.1|hypothetical protein AND_11398 [Anopheles darlingi]	EFR24181	1.33242e-30	75
CDS_383_transcript_746	819	gi|158295176|ref|XP_316058.4|AGAP006021-PA [Anopheles gambiae str. PEST]	XP_316058	0	98
CDS_384_transcript_748	1044	gi|158295975|ref|XP_316546.4|AGAP006516-PA [Anopheles gambiae str. PEST]	XP_316546	0	95
CDS_385_transcript_750	711	gi|58385276|ref|XP_313828.2|AGAP004528-PA [Anopheles gambiae str. PEST]	XP_313828	9.71224e-162	97
CDS_386_transcript_751	525	gi|312381606|gb|EFR27316.1|hypothetical protein AND_06046 [Anopheles darlingi]	EFR27316	2.06817e-92	98
CDS_387_transcript_751	738	gi|118788726|ref|XP_316941.3|AGAP008502-PA [Anopheles gambiae str. PEST]	XP_316941	4.55411e-158	95
CDS_388_transcript_751	975	gi|158296551|ref|XP_316942.3|AGAP008501-PA [Anopheles gambiae str. PEST]	XP_316942	0	98
CDS_389_transcript_755	1464	gi|347966376|ref|XP_001238476.3|AGAP001683-PA [Anopheles gambiae str. PEST]	XP_001238476	0	94
CDS_390_transcript_757	1713	gi|347971209|ref|XP_309637.5|AGAP004087-PA [Anopheles gambiae str. PEST]	XP_309637	0	97
CDS_391_transcript_759	753	gi|158294303|ref|XP_315519.4|AGAP005520-PA [Anopheles gambiae str. PEST]	XP_315519	9.95427e-167	99
CDS_392_transcript_760	1605	gi|347968867|ref|XP_311978.5|AGAP002925-PA [Anopheles gambiae str. PEST]	XP_311978	0	93
CDS_393_transcript_762	1590	gi|118777558|ref|XP_564488.2|AGAP007730-PA [Anopheles gambiae str. PEST]	XP_564488	0	95
CDS_394_transcript_768	732	gi|158295718|ref|XP_316374.4|AGAP006354-PA [Anopheles gambiae str. PEST]	XP_316374	4.31919e-161	92
CDS_395_transcript_769	1215	gi|119112709|ref|XP_317782.3|AGAP007737-PA [Anopheles gambiae str. PEST]	XP_317782	0	96
CDS_396_transcript_771	951	gi|158300004|ref|XP_320011.4|AGAP009234-PA [Anopheles gambiae str. PEST]	XP_320011	0	95
CDS_397_transcript_772	339	---Novel---
CDS_398_transcript_773	606	gi|347968602|ref|XP_312101.5|AGAP002812-PA [Anopheles gambiae str. PEST]	XP_312101	4.27206e-136	99
CDS_399_transcript_775	483	gi|158297424|ref|XP_317657.4|AGAP007841-PA [Anopheles gambiae str. PEST]	XP_317657	4.0298e-78	99
CDS_400_transcript_776	342	gi|312374910|gb|EFR22376.1|hypothetical protein AND_15346 [Anopheles darlingi]	EFR22376	3.06567e-64	93
CDS_401_transcript_781	375	gi|157136377|ref|XP_001663729.1|ubiquitin (ribosomal protein L40) [Aedes aegypti]	XP_001663729	1.81971e-55	100
CDS_402_transcript_782	1326	gi|347970561|ref|XP_559533.6|AGAP003757-PA [Anopheles gambiae str. PEST]	XP_559533	0	93
CDS_403_transcript_783	393	gi|347970561|ref|XP_559533.6|AGAP003757-PA [Anopheles gambiae str. PEST]	XP_559533	3.86636e-73	93
CDS_404_transcript_787	1779	gi|158284769|ref|XP_307854.2|AGAP009441-PA [Anopheles gambiae str. PEST]	XP_307854	0	99
CDS_405_transcript_787	2535	gi|158284769|ref|XP_307854.2|AGAP009441-PA [Anopheles gambiae str. PEST]	XP_307854	0	99
CDS_406_transcript_788	555	gi|158301519|ref|XP_550942.3|AGAP001874-PA [Anopheles gambiae str. PEST]	XP_550942	3.92755e-115	98
CDS_407_transcript_789	1275	gi|158285155|ref|XP_308164.4|AGAP007712-PA [Anopheles gambiae str. PEST]	XP_308164	4.32079e-159	80
CDS_408_transcript_792	423	gi|31213235|ref|XP_315561.1|AGAP005558-PA [Anopheles gambiae str. PEST]	XP_315561	4.79228e-94	97
CDS_409_transcript_793	423	gi|31213235|ref|XP_315561.1|AGAP005558-PA [Anopheles gambiae str. PEST]	XP_315561	1.97825e-94	97
CDS_410_transcript_796	1038	gi|158289789|ref|XP_311438.3|AGAP010723-PA [Anopheles gambiae str. PEST]	XP_311438	0	93
CDS_411_transcript_799	681	gi|31207169|ref|XP_312551.1|AGAP002401-PA [Anopheles gambiae str. PEST]	XP_312551	1.08199e-127	98
CDS_412_transcript_805	891	gi|158285710|ref|XP_308429.3|AGAP007406-PA [Anopheles gambiae str. PEST]	XP_308429	0	98
CDS_413_transcript_807	399	gi|118778182|ref|XP_308500.3|AGAP007325-PA [Anopheles gambiae str. PEST]	XP_308500	3.12029e-53	100
CDS_414_transcript_808	336	gi|118784379|ref|XP_313696.3|AGAP004410-PA [Anopheles gambiae str. PEST]	XP_313696	5.09971e-46	77
CDS_415_transcript_809	2076	gi|158294021|ref|XP_001688643.1|AGAP005341-PA [Anopheles gambiae str. PEST]	XP_001688643	0	99
CDS_416_transcript_813	723	gi|158295335|ref|XP_316159.4|AGAP006100-PA [Anopheles gambiae str. PEST]	XP_316159	6.2596e-150	96
CDS_417_transcript_814	1029	gi|347971008|ref|XP_318428.5|AGAP003977-PA [Anopheles gambiae str. PEST]	XP_318428	8.20346e-177	93
CDS_418_transcript_815	360	---Novel---
CDS_419_transcript_816	336	gi|31210169|ref|XP_314051.1|AGAP005160-PE [Anopheles gambiae str. PEST]	XP_314051	1.56551e-72	99
CDS_420_transcript_817	489	gi|118788321|ref|XP_316643.3|AGAP006614-PA [Anopheles gambiae str. PEST]	XP_316643	2.72384e-70	100
CDS_421_transcript_818	1188	gi|158292429|ref|XP_313909.4|AGAP005040-PA [Anopheles gambiae str. PEST]	XP_313909	0	93
CDS_422_transcript_819	960	gi|347966192|ref|XP_003435882.1|AGAP001581-PB [Anopheles gambiae str. PEST]	XP_003435882	2.00873e-160	98
CDS_423_transcript_820	1131	gi|158301959|ref|XP_321615.4|AGAP001506-PA [Anopheles gambiae str. PEST]	XP_321615	0	98
CDS_424_transcript_820	348	gi|347966049|ref|XP_321618.5|AGAP001503-PA [Anopheles gambiae str. PEST]	XP_321618	3.55822e-61	90
CDS_425_transcript_820	1044	gi|158301959|ref|XP_321615.4|AGAP001506-PA [Anopheles gambiae str. PEST]	XP_321615	0	98
CDS_426_transcript_820	510	gi|158301961|ref|XP_321617.4|AGAP001504-PA [Anopheles gambiae str. PEST]	XP_321617	7.01762e-106	97
CDS_427_transcript_824	735	gi|347971429|ref|XP_313089.4|AGAP004195-PA [Anopheles gambiae str. PEST]	XP_313089	2.24689e-162	97
CDS_428_transcript_830	1392	gi|34392589|dbj|BAC82628.1|pol-like protein [Anopheles gambiae]	BAC82628	0	75
CDS_429_transcript_832	354	gi|158291039|ref|XP_312559.4|AGAP002396-PA [Anopheles gambiae str. PEST]	XP_312559	1.07453e-70	99
CDS_430_transcript_835	471	gi|118781461|ref|XP_311483.3|AGAP010464-PA [Anopheles gambiae str. PEST]	XP_311483	4.62361e-96	96
CDS_431_transcript_837	1551	gi|347965644|ref|XP_321872.5|AGAP001279-PA [Anopheles gambiae str. PEST]	XP_321872	0	99
CDS_432_transcript_848	858	gi|347969581|ref|XP_307783.5|AGAP003276-PA [Anopheles gambiae str. PEST]	XP_307783	6.42393e-09	57
CDS_433_transcript_850	609	gi|158287436|ref|XP_309466.4|AGAP011181-PA [Anopheles gambiae str. PEST]	XP_309466	1.79564e-69	73
CDS_434_transcript_851	531	gi|158300888|ref|XP_001238361.2|AGAP011821-PA [Anopheles gambiae str. PEST]	XP_001238361	2.42689e-93	89
CDS_435_transcript_854	1122	gi|312384345|gb|EFR29091.1|hypothetical protein AND_02238 [Anopheles darlingi]	EFR29091	1.58852e-32	68
CDS_436_transcript_856	360	gi|118778095|ref|XP_308453.3|AGAP007378-PA [Anopheles gambiae str. PEST]	XP_308453	6.10006e-59	86
CDS_437_transcript_860	1068	gi|347971603|ref|XP_003436769.1|AGAP004273-PB [Anopheles gambiae str. PEST]	XP_003436769	0	91
CDS_438_transcript_862	477	---Novel---
CDS_439_transcript_862	846	gi|157114790|ref|XP_001652423.1|jnk stimulatory phosphatase (jsp1) [Aedes aegypti]	XP_001652423	3.05391e-14	70
CDS_440_transcript_863	1638	gi|158287717|ref|XP_309689.4|AGAP010297-PA [Anopheles gambiae str. PEST]	XP_309689	1.70736e-109	98
CDS_441_transcript_865	1083	gi|47169813|tpe|CAE54326.1|TPA: Mod(mdg4)-h59.1 [Anopheles gambiae]	CAE54326	0	88
CDS_442_transcript_866	327	gi|347963932|ref|XP_310596.2|AGAP000497-PA [Anopheles gambiae str. PEST]	XP_310596	2.45128e-38	75
CDS_443_transcript_866	393	gi|58380509|ref|XP_310595.2|AGAP000498-PA [Anopheles gambiae str. PEST]	XP_310595	4.11289e-90	99
CDS_444_transcript_869	531	gi|118783335|ref|XP_312921.3|AGAP003212-PA [Anopheles gambiae str. PEST]	XP_312921	2.04023e-95	87
CDS_445_transcript_871	939	gi|58392406|ref|XP_319347.2|AGAP010173-PA [Anopheles gambiae str. PEST]	XP_319347	0	100
CDS_446_transcript_872	903	gi|158292662|ref|XP_001688508.1|AGAP005153-PA [Anopheles gambiae str. PEST]	XP_001688508	3.28286e-160	94
CDS_447_transcript_875	1824	gi|158294090|ref|XP_315391.4|AGAP005381-PC [Anopheles gambiae str. PEST]	XP_315391	0	90
CDS_448_transcript_875	483	gi|312371225|gb|EFR19465.1|hypothetical protein AND_22398 [Anopheles darlingi]	EFR19465	3.05165e-90	91
CDS_449_transcript_876	1821	gi|118789729|ref|XP_317803.3|AGAP011498-PA [Anopheles gambiae str. PEST]	XP_317803	0	88
CDS_450_transcript_878	1494	gi|158286526|ref|XP_308791.4|AGAP006966-PA [Anopheles gambiae str. PEST]	XP_308791	0	98
CDS_451_transcript_882	1086	gi|158289857|ref|XP_311489.4|AGAP010459-PA [Anopheles gambiae str. PEST]	XP_311489	0	98
CDS_452_transcript_883	810	gi|118783831|ref|XP_313275.3|AGAP003532-PA [Anopheles gambiae str. PEST]	XP_313275	8.33893e-180	99
CDS_453_transcript_883	909	gi|118783831|ref|XP_313275.3|AGAP003532-PA [Anopheles gambiae str. PEST]	XP_313275	1.92598e-179	99
CDS_454_transcript_884	1170	gi|347972176|ref|XP_003436851.1|AGAP013053-PA [Anopheles gambiae str. PEST]	XP_003436851	8.50032e-125	72
CDS_455_transcript_887	1404	gi|347970885|ref|XP_003436656.1|AGAP003904-PB [Anopheles gambiae str. PEST]	XP_003436656	0	94
CDS_456_transcript_887	360	gi|157128493|ref|XP_001661454.1|hypothetical protein AaeL_AAEL011156 [Aedes aegypti]	XP_001661454	2.10816e-54	90
CDS_457_transcript_888	657	gi|347969193|ref|XP_001688404.2|AGAP003068-PA [Anopheles gambiae str. PEST]	XP_001688404	7.35579e-107	93
CDS_458_transcript_889	462	gi|347967844|ref|XP_312517.5|AGAP002427-PA [Anopheles gambiae str. PEST]	XP_312517	1.51152e-91	98
CDS_459_transcript_898	948	gi|119114103|ref|XP_319037.3|AGAP009919-PA [Anopheles gambiae str. PEST]	XP_319037	0	100
CDS_460_transcript_900	312	gi|119114248|ref|XP_001238090.1|AGAP010006-PA [Anopheles gambiae str. PEST]	XP_001238090	1.73612e-26	73
CDS_461_transcript_901	315	---Novel---
CDS_462_transcript_904	1152	gi|158285465|ref|XP_001687895.1|AGAP007550-PA [Anopheles gambiae str. PEST]	XP_001687895	0	91
CDS_463_transcript_906	1104	gi|347968446|ref|XP_312198.5|AGAP002728-PA [Anopheles gambiae str. PEST]	XP_312198	0	100
CDS_464_transcript_908	624	gi|347966680|ref|XP_321226.5|AGAP001826-PA [Anopheles gambiae str. PEST]	XP_321226	5.56692e-117	98
CDS_465_transcript_908	1557	gi|347966680|ref|XP_321226.5|AGAP001826-PA [Anopheles gambiae str. PEST]	XP_321226	0	93
CDS_466_transcript_908	957	gi|347966680|ref|XP_321226.5|AGAP001826-PA [Anopheles gambiae str. PEST]	XP_321226	5.72144e-168	93
CDS_467_transcript_911	342	gi|158298990|ref|XP_319116.4|AGAP009979-PA [Anopheles gambiae str. PEST]	XP_319116	5.96059e-44	98
CDS_468_transcript_911	600	gi|158298990|ref|XP_319116.4|AGAP009979-PA [Anopheles gambiae str. PEST]	XP_319116	7.46685e-123	93
CDS_469_transcript_912	1317	gi|347971398|ref|XP_003436734.1|AGAP004179-PC [Anopheles gambiae str. PEST]	XP_003436734	0	94
CDS_470_transcript_915	990	gi|118786699|ref|XP_315590.3|AGAP005581-PA [Anopheles gambiae str. PEST]	XP_315590	0	97
CDS_471_transcript_916	657	gi|312376013|gb|EFR23231.1|hypothetical protein AND_13288 [Anopheles darlingi]	EFR23231	2.0538e-106	85
CDS_472_transcript_918	990	gi|111035024|gb|ABH03477.1|beta-1 tubulin, partial [Aedes aegypti]	ABH03477	0	92
CDS_473_transcript_918	1239	gi|158287872|ref|XP_309765.4|AGAP010929-PA [Anopheles gambiae str. PEST]	XP_309765	0	93
CDS_474_transcript_920	1743	gi|347971586|ref|XP_313187.5|AGAP004265-PA [Anopheles gambiae str. PEST]	XP_313187	0	77
CDS_475_transcript_920	1275	gi|118783731|ref|XP_313188.3|AGAP004266-PA [Anopheles gambiae str. PEST]	XP_313188	0	99
CDS_476_transcript_922	432	gi|157130788|ref|XP_001662012.1|ubiquitin-conjugating enzyme [Aedes aegypti]	XP_001662012	6.6227e-99	100
CDS_477_transcript_927	324	gi|158295333|ref|XP_316158.3|AGAP006099-PA [Anopheles gambiae str. PEST]	XP_316158	5.97272e-51	92
CDS_478_transcript_928	324	gi|158295333|ref|XP_316158.3|AGAP006099-PA [Anopheles gambiae str. PEST]	XP_316158	5.97272e-51	92
CDS_479_transcript_929	1548	gi|158289893|ref|XP_311519.3|AGAP010428-PA [Anopheles gambiae str. PEST]	XP_311519	0	97
CDS_480_transcript_932	606	gi|158288291|ref|XP_310166.4|AGAP009525-PA [Anopheles gambiae str. PEST]	XP_310166	1.10585e-130	79
CDS_481_transcript_933	663	gi|347970438|ref|XP_003436576.1|AGAP003705-PB [Anopheles gambiae str. PEST]	XP_003436576	2.72246e-154	96
CDS_482_transcript_935	894	gi|118786679|ref|XP_315574.3|AGAP005567-PB [Anopheles gambiae str. PEST]	XP_315574	1.46513e-111	72
CDS_483_transcript_938	786	gi|119114642|ref|XP_319398.3|AGAP010214-PA [Anopheles gambiae str. PEST]	XP_319398	2.55418e-134	90
CDS_484_transcript_938	489	gi|119114644|ref|XP_001238150.1|AGAP010215-PA [Anopheles gambiae str. PEST]	XP_001238150	1.42975e-107	98
CDS_485_transcript_944	330	---Novel---
CDS_486_transcript_944	1068	gi|158287021|ref|XP_309081.4|AGAP005292-PA [Anopheles gambiae str. PEST]	XP_309081	7.03501e-173	100
CDS_487_transcript_946	1230	gi|158289493|ref|XP_311208.4|AGAP000679-PA [Anopheles gambiae str. PEST]	XP_311208	0	98
CDS_488_transcript_947	465	gi|347965440|ref|XP_001238568.3|AGAP001174-PA [Anopheles gambiae str. PEST]	XP_001238568	3.56501e-75	90
CDS_489_transcript_948	330	---Novel---
CDS_490_transcript_954	633	gi|118783961|ref|XP_313357.3|AGAP003599-PA [Anopheles gambiae str. PEST]	XP_313357	1.56459e-118	99
CDS_491_transcript_956	1209	gi|118794980|ref|XP_321850.3|AGAP001297-PA [Anopheles gambiae str. PEST]	XP_321850	0	94
CDS_492_transcript_957	2151	gi|31226455|ref|XP_317711.1|AGAP007796-PA [Anopheles gambiae str. PEST]	XP_317711	0	99
CDS_493_transcript_958	2442	gi|158299385|ref|XP_319489.4|AGAP010292-PA [Anopheles gambiae str. PEST]	XP_319489	0	90
CDS_494_transcript_961	1449	gi|158299348|ref|XP_001689189.1|AGAP010264-PA [Anopheles gambiae str. PEST]	XP_001689189	1.53826e-135	76
CDS_495_transcript_962	735	gi|158295068|ref|XP_315994.4|AGAP005954-PA [Anopheles gambiae str. PEST]	XP_315994	1.29016e-150	94
CDS_496_transcript_965	1317	gi|170033216|ref|XP_001844474.1|syntaxin-5 [Culex quinquefasciatus]	XP_001844474	0	81
CDS_497_transcript_967	426	gi|157116638|ref|XP_001658588.1|hypothetical protein AaeL_AAEL007685 [Aedes aegypti]	XP_001658588	1.69642e-73	82
CDS_498_transcript_968	531	gi|347963462|ref|XP_310872.5|AGAP000253-PA [Anopheles gambiae str. PEST]	XP_310872	8.16971e-118	95
CDS_499_transcript_968	1311	gi|347963460|ref|XP_310873.5|AGAP000252-PA [Anopheles gambiae str. PEST]	XP_310873	0	94
CDS_500_transcript_969	501	---Novel---
CDS_501_transcript_971	423	gi|347968840|ref|XP_311993.4|AGAP002913-PA [Anopheles gambiae str. PEST]	XP_311993	8.15756e-80	92
CDS_502_transcript_974	1686	gi|158289909|ref|XP_311530.4|AGAP010417-PA [Anopheles gambiae str. PEST]	XP_311530	0	98
CDS_503_transcript_976	1500	gi|158296188|ref|XP_316657.3|AGAP006627-PA [Anopheles gambiae str. PEST]	XP_316657	0	85
CDS_504_transcript_978	891	gi|158285614|ref|XP_308397.4|AGAP007475-PA [Anopheles gambiae str. PEST]	XP_308397	0	97
CDS_505_transcript_982	726	gi|158300848|ref|XP_320669.4|AGAP011850-PA [Anopheles gambiae str. PEST]	XP_320669	2.76051e-58	99
CDS_506_transcript_983	321	gi|31196693|ref|XP_307294.1|Anopheles gambiae str. PEST AGAP012718-PA [Anopheles gambiae str. PEST]	XP_307294	3.12937e-62	100
CDS_507_transcript_988	1092	gi|158299084|ref|XP_319202.4|AGAP010049-PA [Anopheles gambiae str. PEST]	XP_319202	0	98
CDS_508_transcript_989	1128	gi|118780573|ref|XP_310236.3|AGAP009461-PA [Anopheles gambiae str. PEST]	XP_310236	0	99
CDS_509_transcript_991	504	gi|158294799|ref|XP_001237719.2|AGAP005801-PA [Anopheles gambiae str. PEST]	XP_001237719	1.60266e-86	100
CDS_510_transcript_991	423	---Novel---
CDS_511_transcript_994	864	gi|347966788|ref|XP_321154.5|AGAP001911-PA [Anopheles gambiae str. PEST]	XP_321154	3.32473e-109	86
CDS_512_transcript_996	513	gi|347971655|ref|XP_003436778.1|AGAP004298-PB [Anopheles gambiae str. PEST]	XP_003436778	4.94361e-117	100
CDS_513_transcript_997	1845	gi|118780444|ref|XP_559710.2|AGAP009536-PA [Anopheles gambiae str. PEST]	XP_559710	0	93
CDS_514_transcript_1000	345	gi|347965082|ref|XP_318286.5|AGAP001070-PA [Anopheles gambiae str. PEST]	XP_318286	5.29935e-63	99
CDS_515_transcript_1002	327	gi|158295958|ref|XP_557186.3|AGAP006508-PA [Anopheles gambiae str. PEST]	XP_557186	7.31557e-68	100
CDS_516_transcript_1004	453	gi|118782646|ref|XP_312410.3|AGAP002528-PA [Anopheles gambiae str. PEST]	XP_312410	1.78248e-98	100
CDS_517_transcript_1005	330	gi|118783658|ref|XP_313149.3|AGAP004235-PA [Anopheles gambiae str. PEST]	XP_313149	1.45273e-18	100
CDS_518_transcript_1006	330	gi|118783658|ref|XP_313149.3|AGAP004235-PA [Anopheles gambiae str. PEST]	XP_313149	5.13186e-19	100
CDS_519_transcript_1007	465	gi|118793629|ref|XP_320974.3|AGAP002073-PA [Anopheles gambiae str. PEST]	XP_320974	1.55764e-90	99
CDS_520_transcript_1008	372	gi|118793629|ref|XP_320974.3|AGAP002073-PA [Anopheles gambiae str. PEST]	XP_320974	1.30338e-15	97
CDS_521_transcript_1009	618	gi|347971512|ref|XP_003436748.1|AGAP004235-PC [Anopheles gambiae str. PEST]	XP_003436748	1.74098e-75	85
CDS_522_transcript_1011	708	gi|158297293|ref|XP_317553.4|AGAP007928-PA [Anopheles gambiae str. PEST]	XP_317553	2.15055e-81	92
CDS_523_transcript_1012	1074	gi|158296287|ref|XP_316706.4|AGAP006670-PA [Anopheles gambiae str. PEST]	XP_316706	0	93
CDS_524_transcript_1017	498	gi|347970247|ref|XP_313382.3|AGAP003622-PA [Anopheles gambiae str. PEST]	XP_313382	9.75923e-106	94
CDS_525_transcript_1018	1428	gi|347970875|ref|XP_001687842.2|AGAP003898-PA [Anopheles gambiae str. PEST]	XP_001687842	0	86
CDS_526_transcript_1018	1170	gi|158291703|ref|XP_558699.5|AGAP001076-PA [Anopheles gambiae str. PEST]	XP_558699	0	97
CDS_527_transcript_1019	744	---Novel---
CDS_528_transcript_1019	555	gi|118779073|ref|XP_309056.3|AGAP005267-PA [Anopheles gambiae str. PEST]	XP_309056	2.20644e-108	99
CDS_529_transcript_1019	816	gi|158294534|ref|XP_315663.4|AGAP005645-PA [Anopheles gambiae str. PEST]	XP_315663	8.1602e-136	90
CDS_530_transcript_1020	405	gi|158293581|ref|XP_557956.3|AGAP008796-PA [Anopheles gambiae str. PEST]	XP_557956	2.69903e-64	92
CDS_531_transcript_1020	1029	gi|158293581|ref|XP_557956.3|AGAP008796-PA [Anopheles gambiae str. PEST]	XP_557956	3.85897e-85	71
CDS_532_transcript_1020	1095	gi|118785828|ref|XP_001237618.1|AGAP008797-PA [Anopheles gambiae str. PEST]	XP_001237618	0	90
CDS_533_transcript_1028	711	gi|158298052|ref|XP_318144.4|AGAP004699-PA [Anopheles gambiae str. PEST]	XP_318144	8.50203e-158	99
CDS_534_transcript_1029	645	gi|158300501|ref|XP_320405.4|AGAP012126-PA [Anopheles gambiae str. PEST]	XP_320405	7.58379e-151	98
CDS_535_transcript_1031	1023	gi|158300016|ref|XP_320020.4|AGAP009242-PA [Anopheles gambiae str. PEST]	XP_320020	6.07947e-147	87
CDS_536_transcript_1035	1317	gi|46095205|gb|AAS80138.1|bacteria responsive protein 2 [Anopheles gambiae]	AAS80138	0	94
CDS_537_transcript_1038	318	---Novel---
CDS_538_transcript_1041	705	gi|147733214|sp|A0SIF1.1|SNPF_ANOGARecName: Full=Short neuropeptide F; Contains: RecName: Full=sNPF-associated peptide; Contains: RecName: Full=sNPF peptide 2; Contains: RecName: Full=sNPF peptide 3; Contains: RecName: Full=sNPF peptide 4; Contains: RecName: Full=RLRF peptide 1; Contains: RecName: Full=RLRF peptide 2; Contains: RecName: Full=RLRF peptide 3; Contains: RecName: Full=RLRW peptide 1;…	A0SIF1	1.13701e-132	93
CDS_539_transcript_1044	660	gi|312376692|gb|EFR23707.1|hypothetical protein AND_12415 [Anopheles darlingi]	EFR23707	9.18016e-155	100
CDS_540_transcript_1047	708	gi|158296965|ref|XP_317286.4|AGAP008181-PA [Anopheles gambiae str. PEST]	XP_317286	3.37553e-127	87
CDS_541_transcript_1048	1074	gi|118789178|ref|XP_317256.3|AGAP008213-PA [Anopheles gambiae str. PEST]	XP_317256	0	96
CDS_542_transcript_1050	1080	gi|158293511|ref|XP_314852.3|AGAP008737-PA [Anopheles gambiae str. PEST]	XP_314852	0	99
CDS_543_transcript_1052	1647	gi|118788473|ref|XP_316739.3|AGAP004655-PA [Anopheles gambiae str. PEST]	XP_316739	0	91
CDS_544_transcript_1052	927	gi|31219017|ref|XP_316740.1|AGAP004654-PA [Anopheles gambiae str. PEST]	XP_316740	0	94
CDS_545_transcript_1056	1209	---Novel---
CDS_546_transcript_1057	609	---Novel---
CDS_547_transcript_1060	2376	gi|347967746|ref|XP_312572.5|AGAP002381-PA [Anopheles gambiae str. PEST]	XP_312572	0	98
CDS_548_transcript_1061	1488	gi|170050812|ref|XP_001861479.1|nocturnin [Culex quinquefasciatus]	XP_001861479	0	89
CDS_549_transcript_1061	1365	gi|157115455|ref|XP_001658214.1|amino acid transporter [Aedes aegypti]	XP_001658214	0	92
CDS_550_transcript_1062	594	---Novel---
CDS_551_transcript_1063	1017	gi|347966339|ref|XP_321431.4|AGAP001661-PA [Anopheles gambiae str. PEST]	XP_321431	1.56389e-135	86
CDS_552_transcript_1064	1302	gi|118786181|ref|XP_315207.3|AGAP004613-PA [Anopheles gambiae str. PEST]	XP_315207	0	99
CDS_553_transcript_1066	1596	gi|118781886|ref|XP_311925.3|AGAP002971-PA [Anopheles gambiae str. PEST]	XP_311925	0	99
CDS_554_transcript_1069	1443	---Novel---
CDS_555_transcript_1073	789	gi|158296240|ref|XP_316681.4|AGAP006651-PA [Anopheles gambiae str. PEST]	XP_316681	2.40733e-142	93
CDS_556_transcript_1075	606	gi|118782816|ref|XP_312519.3|AGAP002426-PA [Anopheles gambiae str. PEST]	XP_312519	1.0642e-113	99
CDS_557_transcript_1076	942	gi|312376749|gb|EFR23748.1|hypothetical protein AND_12317 [Anopheles darlingi]	EFR23748	7.49031e-145	80
CDS_558_transcript_1080	963	gi|347965326|ref|XP_551739.3|AGAP001110-PA [Anopheles gambiae str. PEST]	XP_551739	0	99
CDS_559_transcript_1088	525	gi|158286009|ref|XP_001687988.1|AGAP007239-PA [Anopheles gambiae str. PEST]	XP_001687988	2.50587e-55	71
CDS_560_transcript_1093	327	gi|158288295|ref|XP_310171.4|AGAP009521-PA [Anopheles gambiae str. PEST]	XP_310171	8.27954e-57	95
CDS_561_transcript_1094	1290	gi|158288692|ref|XP_310537.4|AGAP000547-PA [Anopheles gambiae str. PEST]	XP_310537	0	88
CDS_562_transcript_1095	489	gi|347965168|ref|XP_309062.5|AGAP005274-PA [Anopheles gambiae str. PEST]	XP_309062	5.28658e-41	66
CDS_563_transcript_1096	414	gi|118784942|ref|XP_314038.3|AGAP005150-PA [Anopheles gambiae str. PEST]	XP_314038	1.19805e-89	100
CDS_564_transcript_1098	2523	gi|119114752|ref|XP_319474.3|AGAP010281-PA [Anopheles gambiae str. PEST]	XP_319474	0	98
CDS_565_transcript_1100	891	gi|31207553|ref|XP_312743.1|AGAP003057-PA [Anopheles gambiae str. PEST]	XP_312743	0	91
CDS_566_transcript_1105	1827	gi|158290256|ref|XP_311854.4|AGAP003023-PA [Anopheles gambiae str. PEST]	XP_311854	0	99
CDS_567_transcript_1108	369	gi|347970514|ref|XP_003436590.1|AGAP003739-PB [Anopheles gambiae str. PEST]	XP_003436590	6.38035e-70	99
CDS_568_transcript_1109	771	gi|347969014|ref|XP_563112.4|AGAP002996-PA [Anopheles gambiae str. PEST]	XP_563112	5.27577e-166	97
CDS_569_transcript_1110	1281	gi|158300358|ref|XP_001689246.1|AGAP012240-PA [Anopheles gambiae str. PEST]	XP_001689246	0	91
CDS_570_transcript_1113	1476	gi|347966460|ref|XP_321356.5|AGAP001730-PA [Anopheles gambiae str. PEST]	XP_321356	0	88
CDS_571_transcript_1114	738	gi|347963767|ref|XP_310686.5|AGAP000412-PA [Anopheles gambiae str. PEST]	XP_310686	7.70322e-165	97
CDS_572_transcript_1115	336	gi|118778570|ref|XP_001237131.1|AGAP007049-PA [Anopheles gambiae str. PEST]	XP_001237131	4.28696e-56	91
CDS_573_transcript_1117	321	gi|157126146|ref|XP_001660819.1|groucho protein (enhancer of split) [Aedes aegypti]	XP_001660819	7.00398e-67	100
CDS_574_transcript_1120	1047	gi|118795056|ref|XP_321897.3|AGAP001253-PA [Anopheles gambiae str. PEST]	XP_321897	0	94
CDS_575_transcript_1121	1830	gi|312383644|gb|EFR28649.1|hypothetical protein AND_03120 [Anopheles darlingi]	EFR28649	0	77
CDS_576_transcript_1122	312	gi|351709298|gb|EHB12217.1|Histone H4 [Heterocephalus glaber]	EHB12217	4.84953e-50	100
CDS_577_transcript_1124	882	gi|58383926|ref|XP_312889.2|AGAP003192-PA [Anopheles gambiae str. PEST]	XP_312889	0	99
CDS_578_transcript_1125	654	gi|170034165|ref|XP_001844945.1|conserved hypothetical protein [Culex quinquefasciatus]	XP_001844945	5.86052e-53	99
CDS_579_transcript_1126	1932	gi|158299870|ref|XP_553055.2|AGAP009127-PA [Anopheles gambiae str. PEST]	XP_553055	0	97
CDS_580_transcript_1128	822	gi|58376929|ref|XP_309298.2|AGAP011352-PA [Anopheles gambiae str. PEST]	XP_309298	0	98
CDS_581_transcript_1129	939	gi|347972086|ref|XP_313835.5|AGAP004533-PA [Anopheles gambiae str. PEST]	XP_313835	0	95
CDS_582_transcript_1131	489	gi|312384342|gb|EFR29088.1|hypothetical protein AND_02235 [Anopheles darlingi]	EFR29088	1.85471e-88	95
CDS_583_transcript_1132	939	gi|347968558|ref|XP_312126.5|AGAP002790-PA [Anopheles gambiae str. PEST]	XP_312126	3.06487e-144	100
CDS_584_transcript_1132	594	gi|347968558|ref|XP_312126.5|AGAP002790-PA [Anopheles gambiae str. PEST]	XP_312126	7.67465e-66	100
CDS_585_transcript_1139	1320	gi|158301055|ref|XP_320824.4|AGAP011685-PA [Anopheles gambiae str. PEST]	XP_320824	0	90
CDS_586_transcript_1141	525	gi|347966326|ref|XP_321441.4|AGAP001654-PA [Anopheles gambiae str. PEST]	XP_321441	4.44922e-109	100
CDS_587_transcript_1141	2181	gi|347966322|ref|XP_321442.4|AGAP001653-PA [Anopheles gambiae str. PEST]	XP_321442	0	98
CDS_588_transcript_1145	774	gi|195122294|ref|XP_002005647.1|GI20582 [Drosophila mojavensis]	XP_002005647	3.45629e-13	85
CDS_589_transcript_1148	1158	gi|347966693|ref|XP_001238449.2|AGAP001859-PA [Anopheles gambiae str. PEST]	XP_001238449	0	90
CDS_590_transcript_1155	2034	gi|158297420|ref|XP_317655.3|AGAP007844-PA [Anopheles gambiae str. PEST]	XP_317655	0	92
CDS_591_transcript_1157	1551	gi|118784054|ref|XP_313425.3|AGAP003652-PA [Anopheles gambiae str. PEST]	XP_313425	0	97
CDS_592_transcript_1158	450	gi|58396408|ref|XP_321877.2|AGAP001274-PA [Anopheles gambiae str. PEST]	XP_321877	7.24007e-82	97
CDS_593_transcript_1160	1113	gi|158297500|ref|XP_317729.4|AGAP007786-PA [Anopheles gambiae str. PEST]	XP_317729	0	99
CDS_594_transcript_1161	726	gi|158293635|ref|XP_314994.4|AGAP004903-PA [Anopheles gambiae str. PEST]	XP_314994	6.14293e-130	85
CDS_595_transcript_1162	2091	gi|312372996|gb|EFR20830.1|hypothetical protein AND_19390 [Anopheles darlingi]	EFR20830	0	83
CDS_596_transcript_1163	609	gi|58376523|ref|XP_308669.2|AGAP007088-PA [Anopheles gambiae str. PEST]	XP_308669	1.98167e-124	99
CDS_597_transcript_1166	918	gi|158288511|ref|XP_310381.3|AGAP003820-PA [Anopheles gambiae str. PEST]	XP_310381	7.04373e-174	88
CDS_598_transcript_1167	2028	gi|270007115|gb|EFA03563.1|hypothetical protein TcasGA2_TC013646 [Tribolium castaneum]	EFA03563	0	89
CDS_599_transcript_1168	690	gi|347970090|ref|XP_003436517.1|AGAP013362-PA [Anopheles gambiae str. PEST]	XP_003436517	1.58339e-39	63
CDS_600_transcript_1168	765	gi|312371895|gb|EFR19964.1|hypothetical protein AND_20869 [Anopheles darlingi]	EFR19964	1.97305e-171	99
CDS_601_transcript_1172	846	gi|158288297|ref|XP_310174.4|AGAP009518-PA [Anopheles gambiae str. PEST]	XP_310174	1.11703e-178	97
CDS_602_transcript_1176	897	gi|158298506|ref|XP_318676.3|AGAP009642-PA [Anopheles gambiae str. PEST]	XP_318676	0	99
CDS_603_transcript_1179	750	gi|118786445|ref|XP_315431.3|AGAP005423-PA [Anopheles gambiae str. PEST]	XP_315431	5.61104e-168	99
CDS_604_transcript_1181	774	gi|158300409|ref|XP_320338.4|AGAP012194-PA [Anopheles gambiae str. PEST]	XP_320338	1.62745e-136	93
CDS_605_transcript_1184	924	gi|158288283|ref|XP_310157.4|AGAP009532-PA [Anopheles gambiae str. PEST]	XP_310157	3.96129e-113	83
CDS_606_transcript_1185	519	gi|158288028|ref|XP_309913.4|AGAP011600-PA [Anopheles gambiae str. PEST]	XP_309913	2.24265e-88	93
CDS_607_transcript_1187	447	gi|58383799|ref|XP_312806.2|AGAP003119-PA [Anopheles gambiae str. PEST]	XP_312806	1.27134e-83	100
CDS_608_transcript_1188	414	gi|158296406|ref|XP_316821.4|AGAP000851-PA [Anopheles gambiae str. PEST]	XP_316821	4.30739e-73	99
CDS_609_transcript_1188	1014	gi|347964626|ref|XP_316820.5|AGAP000850-PA [Anopheles gambiae str. PEST]	XP_316820	1.96084e-159	84
CDS_610_transcript_1189	459	gi|9626378|ref|NP_040708.1|external scaffolding protein [Enterobacteria phage phiX174 sensu lato]	NP_040708	5.58126e-95	100
CDS_611_transcript_1189	1569	gi|544967095|ref|WP_021370787.1|replication-associated protein A [[Clostridium] difficile]	WP_021370787	0	100
CDS_612_transcript_1189	987	gi|485842571|ref|WP_001450027.1|minor spike protein H [Bacteria]	WP_001450027	0	100
CDS_613_transcript_1191	1731	gi|158299145|ref|XP_319246.4|AGAP010088-PA [Anopheles gambiae str. PEST]	XP_319246	0	98
CDS_614_transcript_1193	1884	gi|158287461|ref|XP_309488.4|AGAP011161-PA [Anopheles gambiae str. PEST]	XP_309488	0	99
CDS_615_transcript_1194	2052	gi|312384205|gb|EFR28985.1|hypothetical protein AND_02413 [Anopheles darlingi]	EFR28985	0	73
CDS_616_transcript_1196	654	gi|347967865|ref|XP_312508.3|AGAP002437-PA [Anopheles gambiae str. PEST]	XP_312508	5.01328e-112	99
CDS_617_transcript_1203	1185	gi|157117790|ref|XP_001658939.1|hypothetical protein AaeL_AAEL000191 [Aedes aegypti]	XP_001658939	0	82
CDS_618_transcript_1204	1317	gi|158296815|ref|XP_317156.3|AGAP008310-PA [Anopheles gambiae str. PEST]	XP_317156	0	90
CDS_619_transcript_1206	624	gi|158299234|ref|XP_319358.4|AGAP010180-PA [Anopheles gambiae str. PEST]	XP_319358	3.02894e-26	79
CDS_620_transcript_1208	312	---Novel---
CDS_621_transcript_1214	300	gi|312383441|gb|EFR28530.1|hypothetical protein AND_03438 [Anopheles darlingi]	EFR28530	8.29866e-21	100
CDS_622_transcript_1215	453	gi|58393552|ref|XP_320161.2|AGAP012397-PA [Anopheles gambiae str. PEST]	XP_320161	2.83521e-103	99
CDS_623_transcript_1216	789	gi|557755338|ref|XP_005177409.1|PREDICTED: homeobox protein B-H2-like [Musca domestica]	XP_005177409	1.20461e-59	57
CDS_624_transcript_1222	954	gi|158296597|ref|XP_316980.4|AGAP008467-PA [Anopheles gambiae str. PEST]	XP_316980	4.60231e-172	92
CDS_625_transcript_1223	1491	gi|158298117|ref|XP_318279.4|AGAP001073-PA [Anopheles gambiae str. PEST]	XP_318279	4.35276e-82	96
CDS_626_transcript_1227	411	gi|118791759|ref|XP_319927.3|AGAP009165-PA [Anopheles gambiae str. PEST]	XP_319927	2.6781e-82	94
CDS_627_transcript_1230	807	gi|217035903|gb|ACJ74467.1|60S ribosomal protein L13a [Ochlerotatus taeniorhynchus]	ACJ74467	4.87378e-130	92
CDS_628_transcript_1232	531	gi|58391043|ref|XP_318244.2|AGAP010322-PA [Anopheles gambiae str. PEST]	XP_318244	6.20492e-101	100
CDS_629_transcript_1235	375	gi|157124334|ref|XP_001660427.1|type II collagen, putative [Aedes aegypti]	XP_001660427	3.73666e-55	82
CDS_630_transcript_1235	3120	gi|157124338|ref|XP_001660429.1|hypothetical protein AaeL_AAEL009811 [Aedes aegypti]	XP_001660429	2.61285e-30	76
CDS_631_transcript_1238	558	gi|347967485|ref|XP_565552.4|AGAP002259-PA [Anopheles gambiae str. PEST]	XP_565552	5.7759e-106	96
CDS_632_transcript_1240	1152	gi|58392333|ref|XP_319289.2|AGAP010134-PA [Anopheles gambiae str. PEST]	XP_319289	0	99
CDS_633_transcript_1241	468	gi|158299743|ref|XP_319784.4|AGAP009033-PA [Anopheles gambiae str. PEST]	XP_319784	1.63294e-70	84
CDS_634_transcript_1242	459	gi|58381350|ref|XP_311181.2|AGAP000655-PA [Anopheles gambiae str. PEST]	XP_311181	6.31474e-89	100
CDS_635_transcript_1246	687	gi|158300892|ref|XP_320697.4|AGAP011818-PA [Anopheles gambiae str. PEST]	XP_320697	1.53265e-92	87
CDS_636_transcript_1246	414	gi|158300892|ref|XP_320697.4|AGAP011818-PA [Anopheles gambiae str. PEST]	XP_320697	1.35583e-73	92
CDS_637_transcript_1247	339	gi|57970882|ref|XP_564328.1|AGAP011185-PA [Anopheles gambiae str. PEST]	XP_564328	1.58987e-29	73
CDS_638_transcript_1247	669	gi|57970882|ref|XP_564328.1|AGAP011185-PA [Anopheles gambiae str. PEST]	XP_564328	4.77346e-71	69
CDS_639_transcript_1250	2100	gi|158300087|ref|XP_320080.3|AGAP009284-PA [Anopheles gambiae str. PEST]	XP_320080	0	98
CDS_640_transcript_1254	420	---Novel---
CDS_641_transcript_1256	753	gi|170056438|ref|XP_001864030.1|tricarboxylate transport protein, mitochondrial [Culex quinquefasciatus]	XP_001864030	3.74737e-136	95
CDS_642_transcript_1265	885	gi|158297465|ref|XP_001689052.1|AGAP007808-PA [Anopheles gambiae str. PEST]	XP_001689052	2.04073e-89	84
CDS_643_transcript_1266	996	gi|347967721|ref|XP_312589.3|AGAP002366-PA [Anopheles gambiae str. PEST]	XP_312589	0	97
CDS_644_transcript_1268	1038	gi|118787977|ref|XP_316422.3|AGAP006388-PA [Anopheles gambiae str. PEST]	XP_316422	0	99
CDS_645_transcript_1270	639	gi|347971562|ref|XP_003436759.1|AGAP004256-PB [Anopheles gambiae str. PEST]	XP_003436759	1.5348e-93	95
CDS_646_transcript_1272	993	gi|158295113|ref|XP_316023.4|AGAP005980-PA [Anopheles gambiae str. PEST]	XP_316023	0	96
CDS_647_transcript_1275	780	gi|58387602|ref|XP_315683.2|AGAP005662-PA [Anopheles gambiae str. PEST]	XP_315683	0	99
CDS_648_transcript_1276	744	gi|158298932|ref|XP_319067.3|AGAP009940-PA [Anopheles gambiae str. PEST]	XP_319067	5.82135e-139	82
CDS_649_transcript_1277	357	gi|312373790|gb|EFR21476.1|hypothetical protein AND_16999 [Anopheles darlingi]	EFR21476	1.25367e-70	100
CDS_650_transcript_1279	1014	gi|118788514|ref|XP_316797.3|AGAP000831-PA [Anopheles gambiae str. PEST]	XP_316797	0	92
CDS_651_transcript_1280	495	gi|312382186|gb|EFR27729.1|hypothetical protein AND_25368 [Anopheles darlingi]	EFR27729	1.72058e-63	92
CDS_652_transcript_1282	672	gi|118786707|ref|XP_315597.3|AGAP005585-PB [Anopheles gambiae str. PEST]	XP_315597	2.54658e-135	98
CDS_653_transcript_1283	1155	gi|158286472|ref|XP_308774.4|AGAP006996-PA [Anopheles gambiae str. PEST]	XP_308774	0	99
CDS_654_transcript_1284	711	gi|347969461|ref|XP_312908.4|AGAP003204-PA [Anopheles gambiae str. PEST]	XP_312908	2.12266e-151	100
CDS_655_transcript_1285	1065	gi|158287723|ref|XP_309693.4|AGAP011028-PA [Anopheles gambiae str. PEST]	XP_309693	0	90
CDS_656_transcript_1286	909	gi|118783935|ref|XP_562437.2|AGAP003585-PA [Anopheles gambiae str. PEST]	XP_562437	2.54537e-139	95
CDS_657_transcript_1291	1020	gi|31215281|ref|XP_315995.1|AGAP005955-PA [Anopheles gambiae str. PEST]	XP_315995	0	97
CDS_658_transcript_1293	1077	gi|158296833|ref|XP_555163.3|AGAP008299-PA [Anopheles gambiae str. PEST]	XP_555163	0	88
CDS_659_transcript_1294	888	gi|347968471|ref|XP_003436228.1|AGAP013044-PA [Anopheles gambiae str. PEST]	XP_003436228	0	97
CDS_660_transcript_1299	585	gi|158299646|ref|XP_319719.3|AGAP008969-PA [Anopheles gambiae str. PEST]	XP_319719	9.01133e-122	97
CDS_661_transcript_1301	909	gi|158300016|ref|XP_320020.4|AGAP009242-PA [Anopheles gambiae str. PEST]	XP_320020	5.43707e-159	90
CDS_662_transcript_1302	1080	gi|312378454|gb|EFR25024.1|hypothetical protein AND_09995 [Anopheles darlingi]	EFR25024	0	86
CDS_663_transcript_1303	813	gi|312380681|gb|EFR26611.1|hypothetical protein AND_07198 [Anopheles darlingi]	EFR26611	2.93288e-48	63
CDS_664_transcript_1304	1359	gi|499010084|ref|XP_004536714.1|PREDICTED: G-protein coupled receptor moody-like [Ceratitis capitata]	XP_004536714	9.28829e-139	74
CDS_665_transcript_1305	600	gi|347969780|ref|XP_314270.5|AGAP003368-PA [Anopheles gambiae str. PEST]	XP_314270	1.82684e-82	100
CDS_666_transcript_1306	1185	gi|118778687|ref|XP_308799.3|AGAP006959-PA [Anopheles gambiae str. PEST]	XP_308799	3.97904e-126	100
CDS_667_transcript_1306	1248	gi|118778687|ref|XP_308799.3|AGAP006959-PA [Anopheles gambiae str. PEST]	XP_308799	1.80127e-141	99
CDS_668_transcript_1312	1041	gi|347970176|ref|XP_003436531.1|AGAP013333-PA [Anopheles gambiae str. PEST]	XP_003436531	0	97
CDS_669_transcript_1313	978	gi|347970174|ref|XP_313339.4|AGAP003586-PA [Anopheles gambiae str. PEST]	XP_313339	0	99
CDS_670_transcript_1314	405	gi|347970176|ref|XP_003436531.1|AGAP013333-PA [Anopheles gambiae str. PEST]	XP_003436531	3.23881e-92	100
CDS_671_transcript_1321	1566	gi|158290905|ref|XP_312441.4|AGAP002499-PA [Anopheles gambiae str. PEST]	XP_312441	0	98
CDS_672_transcript_1323	1194	gi|158295024|ref|XP_315964.4|AGAP005934-PA [Anopheles gambiae str. PEST]	XP_315964	0	95
CDS_673_transcript_1325	621	gi|118777344|ref|XP_307857.3|AGAP009444-PA [Anopheles gambiae str. PEST]	XP_307857	2.9136e-80	83
CDS_674_transcript_1326	2088	gi|158290004|ref|XP_559104.3|AGAP010356-PA [Anopheles gambiae str. PEST]	XP_559104	0	92
CDS_675_transcript_1327	1668	gi|347970189|ref|XP_313350.5|AGAP003593-PA [Anopheles gambiae str. PEST]	XP_313350	0	94
CDS_676_transcript_1328	741	gi|58391145|ref|XP_318387.2|AGAP003935-PA [Anopheles gambiae str. PEST]	XP_318387	4.83479e-177	98
CDS_677_transcript_1328	384	gi|157124529|ref|XP_001654090.1|small nuclear ribonucleoprotein sm d2 [Aedes aegypti]	XP_001654090	4.85723e-61	100
CDS_678_transcript_1330	888	gi|312372130|gb|EFR20159.1|hypothetical protein AND_20567 [Anopheles darlingi]	EFR20159	4.37759e-53	84
CDS_679_transcript_1332	1788	gi|347965455|ref|XP_321973.5|AGAP001185-PA [Anopheles gambiae str. PEST]	XP_321973	0	97
CDS_680_transcript_1335	1116	gi|312376013|gb|EFR23231.1|hypothetical protein AND_13288 [Anopheles darlingi]	EFR23231	0	91
CDS_681_transcript_1336	954	gi|347968062|ref|XP_312389.4|AGAP002550-PA [Anopheles gambiae str. PEST]	XP_312389	1.08474e-80	82
CDS_682_transcript_1337	2898	gi|347967529|ref|XP_307906.5|AGAP002274-PA [Anopheles gambiae str. PEST]	XP_307906	0	80
CDS_683_transcript_1340	987	gi|58391866|ref|XP_318933.2|AGAP009825-PA [Anopheles gambiae str. PEST]	XP_318933	5.35279e-47	55
CDS_684_transcript_1340	528	---Novel---
CDS_685_transcript_1344	438	gi|158294338|ref|XP_315537.4|AGAP005538-PA [Anopheles gambiae str. PEST]	XP_315537	4.77433e-71	96
CDS_686_transcript_1346	1611	gi|31218879|ref|XP_316724.1|AGAP006686-PA [Anopheles gambiae str. PEST]	XP_316724	0	99
CDS_687_transcript_1353	1248	gi|58386650|ref|XP_314928.2|AGAP008802-PA [Anopheles gambiae str. PEST]	XP_314928	0	98
CDS_688_transcript_1356	300	gi|347964586|ref|XP_001231066.3|AGAP000829-PA [Anopheles gambiae str. PEST]	XP_001231066	3.60205e-61	100
CDS_689_transcript_1357	690	gi|312381186|gb|EFR26992.1|hypothetical protein AND_06566 [Anopheles darlingi]	EFR26992	2.68588e-44	91
CDS_690_transcript_1360	984	gi|347969664|ref|XP_319547.5|AGAP003316-PA [Anopheles gambiae str. PEST]	XP_319547	6.34143e-142	87
CDS_691_transcript_1361	1287	gi|347964158|ref|XP_310465.3|AGAP000616-PA [Anopheles gambiae str. PEST]	XP_310465	0	99
CDS_692_transcript_1362	1011	gi|347963967|ref|XP_310578.5|AGAP000514-PA [Anopheles gambiae str. PEST]	XP_310578	5.43744e-123	88
CDS_693_transcript_1363	513	---Novel---
CDS_694_transcript_1364	462	gi|158290199|ref|XP_311779.4|AGAP001056-PA [Anopheles gambiae str. PEST]	XP_311779	5.08842e-106	99
CDS_695_transcript_1365	300	gi|347968727|ref|XP_312035.4|AGAP002878-PA [Anopheles gambiae str. PEST]	XP_312035	3.44451e-45	86
CDS_696_transcript_1367	1980	gi|158289891|ref|XP_311518.4|AGAP010429-PA [Anopheles gambiae str. PEST]	XP_311518	0	99
CDS_697_transcript_1369	1293	gi|158288293|ref|XP_310169.4|AGAP009523-PA [Anopheles gambiae str. PEST]	XP_310169	0	93
CDS_698_transcript_1371	462	gi|31204951|ref|XP_311424.1|AGAP010711-PA [Anopheles gambiae str. PEST]	XP_311424	1.21035e-92	97
CDS_699_transcript_1372	309	gi|118788582|ref|XP_316840.3|AGAP000868-PA [Anopheles gambiae str. PEST]	XP_316840	2.51825e-57	98
CDS_700_transcript_1373	399	gi|158293679|ref|XP_001231040.2|AGAP004936-PA [Anopheles gambiae str. PEST]	XP_001231040	5.90099e-67	95
CDS_701_transcript_1374	306	gi|347966098|ref|XP_003435864.1|AGAP013519-PA [Anopheles gambiae str. PEST]	XP_003435864	2.04885e-44	100
CDS_702_transcript_1379	312	---Novel---
CDS_703_transcript_1379	1125	gi|158300590|ref|XP_320470.4|AGAP012054-PA [Anopheles gambiae str. PEST]	XP_320470	0	98
CDS_704_transcript_1383	705	gi|312374405|gb|EFR21966.1|hypothetical protein AND_15960 [Anopheles darlingi]	EFR21966	9.63445e-127	89
CDS_705_transcript_1383	573	gi|58390204|ref|XP_317563.2|AGAP007921-PA [Anopheles gambiae str. PEST]	XP_317563	8.21297e-129	98
CDS_706_transcript_1383	891	gi|158285393|ref|XP_001687884.1|AGAP007589-PA [Anopheles gambiae str. PEST]	XP_001687884	7.73688e-166	90
CDS_707_transcript_1384	1476	gi|158294764|ref|XP_001237714.2|AGAP005780-PA [Anopheles gambiae str. PEST]	XP_001237714	0	87
CDS_708_transcript_1389	399	gi|58381164|ref|XP_311045.2|AGAP000104-PA [Anopheles gambiae str. PEST]	XP_311045	1.028e-47	100
CDS_709_transcript_1389	495	gi|58381164|ref|XP_311045.2|AGAP000104-PA [Anopheles gambiae str. PEST]	XP_311045	6.23278e-62	82
CDS_710_transcript_1392	636	gi|158298490|ref|XP_318657.4|AGAP009625-PA [Anopheles gambiae str. PEST]	XP_318657	6.44018e-92	99
CDS_711_transcript_1394	429	gi|118787348|ref|XP_316022.3|AGAP005979-PA [Anopheles gambiae str. PEST]	XP_316022	4.18692e-85	91
CDS_712_transcript_1395	1449	gi|158297438|ref|XP_317666.4|AGAP007832-PA [Anopheles gambiae str. PEST]	XP_317666	0	95
CDS_713_transcript_1396	486	---Novel---
CDS_714_transcript_1396	927	gi|28569867|dbj|BAC57908.1|reverse transcriptase [Anopheles gambiae]	BAC57908	5.54231e-67	77
CDS_715_transcript_1403	621	gi|347969836|ref|XP_311692.5|AGAP003405-PA [Anopheles gambiae str. PEST]	XP_311692	6.05308e-108	93
CDS_716_transcript_1404	1503	gi|158287631|ref|XP_309617.4|AGAP004065-PA [Anopheles gambiae str. PEST]	XP_309617	0	97
CDS_717_transcript_1418	1932	gi|118791318|ref|XP_319698.3|AGAP008943-PA [Anopheles gambiae str. PEST]	XP_319698	0	98
CDS_718_transcript_1420	1008	gi|347971335|ref|XP_003436728.1|AGAP012989-PA [Anopheles gambiae str. PEST]	XP_003436728	1.60733e-120	99
CDS_719_transcript_1420	606	gi|158291520|ref|XP_313029.4|AGAP004146-PA [Anopheles gambiae str. PEST]	XP_313029	4.90309e-137	100
CDS_720_transcript_1422	504	gi|312377079|gb|EFR23996.1|hypothetical protein AND_11723 [Anopheles darlingi]	EFR23996	8.93686e-111	98
CDS_721_transcript_1423	936	gi|158292413|ref|XP_313899.4|AGAP005032-PB [Anopheles gambiae str. PEST]	XP_313899	4.26232e-126	81
CDS_722_transcript_1424	552	gi|58387974|ref|XP_315947.2|AGAP005916-PA [Anopheles gambiae str. PEST]	XP_315947	2.6735e-131	99
CDS_723_transcript_1427	1794	gi|158292299|ref|XP_313821.3|AGAP004521-PA [Anopheles gambiae str. PEST]	XP_313821	0	98
CDS_724_transcript_1427	1164	gi|158292299|ref|XP_313821.3|AGAP004521-PA [Anopheles gambiae str. PEST]	XP_313821	0	98
CDS_725_transcript_1428	1110	gi|347965622|ref|XP_321883.4|AGAP001270-PA [Anopheles gambiae str. PEST]	XP_321883	0	81
CDS_726_transcript_1430	360	gi|158288843|ref|XP_310674.4|AGAP000425-PA [Anopheles gambiae str. PEST]	XP_310674	3.36118e-42	88
CDS_727_transcript_1432	849	gi|347969394|ref|XP_312856.4|AGAP003165-PA [Anopheles gambiae str. PEST]	XP_312856	1.32222e-154	97
CDS_728_transcript_1433	561	gi|347969394|ref|XP_312856.4|AGAP003165-PA [Anopheles gambiae str. PEST]	XP_312856	1.20569e-95	95
CDS_729_transcript_1435	831	gi|347966274|ref|XP_321468.5|AGAP001629-PA [Anopheles gambiae str. PEST]	XP_321468	2.84586e-165	95
CDS_730_transcript_1438	1434	gi|158299566|ref|XP_319661.4|AGAP008914-PA [Anopheles gambiae str. PEST]	XP_319661	4.03647e-42	66
CDS_731_transcript_1439	549	gi|347965808|ref|XP_321744.5|AGAP001393-PA [Anopheles gambiae str. PEST]	XP_321744	2.26744e-108	97
CDS_732_transcript_1442	387	gi|157118052|ref|XP_001658984.1|hypothetical protein AaeL_AAEL008184 [Aedes aegypti]	XP_001658984	6.00729e-79	98
CDS_733_transcript_1443	1617	gi|158285395|ref|XP_308284.4|AGAP007588-PA [Anopheles gambiae str. PEST]	XP_308284	0	93
CDS_734_transcript_1444	300	---Novel---
CDS_735_transcript_1447	336	gi|118789785|ref|XP_317836.3|AGAP011470-PA [Anopheles gambiae str. PEST]	XP_317836	3.0303e-74	99
CDS_736_transcript_1448	600	gi|118780184|ref|XP_309986.3|AGAP009317-PA [Anopheles gambiae str. PEST]	XP_309986	1.17319e-136	98
CDS_737_transcript_1450	1038	gi|347971663|ref|XP_313575.5|AGAP004301-PA [Anopheles gambiae str. PEST]	XP_313575	0	96
CDS_738_transcript_1450	1374	gi|347971661|ref|XP_313574.5|AGAP004300-PA [Anopheles gambiae str. PEST]	XP_313574	0	94
CDS_739_transcript_1454	495	gi|312385933|gb|EFR30321.1|hypothetical protein AND_23310 [Anopheles darlingi]	EFR30321	4.90624e-86	100
CDS_740_transcript_1455	684	---Novel---
CDS_741_transcript_1455	636	gi|158300944|ref|XP_320742.3|AGAP011768-PA [Anopheles gambiae str. PEST]	XP_320742	8.73178e-155	100
CDS_742_transcript_1456	1218	gi|312377079|gb|EFR23996.1|hypothetical protein AND_11723 [Anopheles darlingi]	EFR23996	0	96
CDS_743_transcript_1462	846	---Novel---
CDS_744_transcript_1462	909	gi|157142144|ref|XP_001647833.1|hypothetical protein AaeL_AAEL014564 [Aedes aegypti]	XP_001647833	6.27442e-155	95
CDS_745_transcript_1463	912	gi|347969896|ref|XP_311731.4|AGAP003440-PA [Anopheles gambiae str. PEST]	XP_311731	0	91
CDS_746_transcript_1464	642	gi|347965989|ref|XP_321649.5|AGAP001475-PA [Anopheles gambiae str. PEST]	XP_321649	1.68834e-116	86
CDS_747_transcript_1464	1113	gi|347965991|ref|XP_321648.3|AGAP001476-PA [Anopheles gambiae str. PEST]	XP_321648	0	98
CDS_748_transcript_1465	1188	gi|158285854|ref|XP_308497.4|AGAP007332-PA [Anopheles gambiae str. PEST]	XP_308497	0	93
CDS_749_transcript_1466	1791	gi|374720885|gb|AEZ67826.1|AGAP001759-PA [Anopheles stephensi]	AEZ67826	0	98
CDS_750_transcript_1469	1152	gi|158299172|ref|XP_319291.4|AGAP010137-PA [Anopheles gambiae str. PEST]	XP_319291	0	98
CDS_751_transcript_1470	423	gi|158296205|ref|XP_316667.4|AGAP006636-PA [Anopheles gambiae str. PEST]	XP_316667	2.57163e-76	99
CDS_752_transcript_1475	822	gi|119114263|ref|XP_319161.3|AGAP010014-PA [Anopheles gambiae str. PEST]	XP_319161	4.98363e-30	95
CDS_753_transcript_1477	1287	gi|158293756|ref|XP_315097.4|AGAP004992-PA [Anopheles gambiae str. PEST]	XP_315097	0	98
CDS_754_transcript_1478	756	gi|158288078|ref|XP_309956.4|AGAP011552-PA [Anopheles gambiae str. PEST]	XP_309956	3.57251e-148	94
CDS_755_transcript_1479	1344	gi|347968651|ref|XP_312075.4|AGAP002838-PA [Anopheles gambiae str. PEST]	XP_312075	4.52814e-119	80
CDS_756_transcript_1483	1560	gi|158294058|ref|XP_315374.4|AGAP005364-PA [Anopheles gambiae str. PEST]	XP_315374	0	98
CDS_757_transcript_1484	318	---Novel---
CDS_758_transcript_1485	471	gi|118787167|ref|XP_001237729.1|AGAP005869-PA [Anopheles gambiae str. PEST]	XP_001237729	2.81053e-79	88
CDS_759_transcript_1486	1527	gi|158300712|ref|XP_320569.3|AGAP011964-PA [Anopheles gambiae str. PEST]	XP_320569	0	96
CDS_760_transcript_1487	1572	gi|158297186|ref|XP_317457.4|AGAP008007-PA [Anopheles gambiae str. PEST]	XP_317457	0	99
CDS_761_transcript_1489	561	gi|312382713|gb|EFR28075.1|hypothetical protein AND_04419 [Anopheles darlingi]	EFR28075	6.0525e-117	100
CDS_762_transcript_1489	2517	gi|157128216|ref|XP_001661348.1|hypothetical protein AaeL_AAEL002357 [Aedes aegypti]	XP_001661348	0	96
CDS_763_transcript_1493	339	gi|170060300|ref|XP_001865740.1|heterogeneous nuclear ribonucleoprotein [Culex quinquefasciatus]	XP_001865740	5.29166e-24	98
CDS_764_transcript_1494	990	gi|347971777|ref|XP_313654.5|AGAP004371-PA [Anopheles gambiae str. PEST]	XP_313654	0	94
CDS_765_transcript_1496	303	gi|347969717|ref|XP_558354.4|AGAP003343-PA [Anopheles gambiae str. PEST]	XP_558354	2.91325e-22	90
CDS_766_transcript_1497	303	gi|347969717|ref|XP_558354.4|AGAP003343-PA [Anopheles gambiae str. PEST]	XP_558354	1.87226e-21	88
CDS_767_transcript_1498	318	gi|118783403|ref|XP_312965.3|AGAP004094-PA [Anopheles gambiae str. PEST]	XP_312965	9.20707e-51	98
CDS_768_transcript_1499	468	gi|347969694|ref|XP_003436443.1|AGAP003331-PB [Anopheles gambiae str. PEST]	XP_003436443	1.43452e-68	88
CDS_769_transcript_1503	597	gi|119114714|ref|XP_319449.3|AGAP010260-PA [Anopheles gambiae str. PEST]	XP_319449	4.25446e-140	98
CDS_770_transcript_1504	720	gi|31243013|ref|XP_321941.1|AGAP001214-PA [Anopheles gambiae str. PEST]	XP_321941	1.50492e-137	99
CDS_771_transcript_1505	2229	gi|347965082|ref|XP_318286.5|AGAP001070-PA [Anopheles gambiae str. PEST]	XP_318286	0	83
CDS_772_transcript_1506	606	gi|158294709|ref|XP_315766.4|AGAP005753-PA [Anopheles gambiae str. PEST]	XP_315766	2.8434e-126	94
CDS_773_transcript_1507	1485	gi|347966138|ref|XP_321571.5|AGAP001550-PA [Anopheles gambiae str. PEST]	XP_321571	0	99
CDS_774_transcript_1509	1122	gi|347970430|ref|XP_313494.5|AGAP003702-PA [Anopheles gambiae str. PEST]	XP_313494	0	91
CDS_775_transcript_1510	822	gi|347970697|ref|XP_310375.4|AGAP003814-PA [Anopheles gambiae str. PEST]	XP_310375	3.60128e-151	95
CDS_776_transcript_1510	600	gi|118780720|ref|XP_310376.5|AGAP003815-PA [Anopheles gambiae str. PEST]	XP_310376	4.29549e-107	93
CDS_777_transcript_1513	1293	gi|158297851|ref|XP_554563.3|AGAP004792-PB [Anopheles gambiae str. PEST]	XP_554563	0	97
CDS_778_transcript_1518	306	gi|312374891|gb|EFR22359.1|hypothetical protein AND_29109 [Anopheles darlingi]	EFR22359	2.54458e-48	98
CDS_779_transcript_1522	816	gi|158300423|ref|XP_320349.4|AGAP012186-PA [Anopheles gambiae str. PEST]	XP_320349	8.44781e-180	96
CDS_780_transcript_1524	1152	gi|119114534|ref|XP_319323.3|AGAP010156-PA [Anopheles gambiae str. PEST]	XP_319323	0	98
CDS_781_transcript_1525	1635	gi|148291097|emb|CAM12801.1|voltage-gated sodium channel alpha subunit [Anopheles gambiae]	CAM12801	0	97
CDS_782_transcript_1527	363	gi|158293426|ref|XP_314766.4|AGAP008667-PA [Anopheles gambiae str. PEST]	XP_314766	9.76031e-60	99
CDS_783_transcript_1529	1725	gi|347963714|ref|XP_310721.5|AGAP000385-PA [Anopheles gambiae str. PEST]	XP_310721	0	87
CDS_784_transcript_1530	483	gi|118790772|ref|XP_318812.3|AGAP009729-PA [Anopheles gambiae str. PEST]	XP_318812	2.82544e-89	96
CDS_785_transcript_1533	897	gi|157135649|ref|XP_001663528.1|hypothetical protein AaeL_AAEL003296 [Aedes aegypti]	XP_001663528	1.48085e-126	80
CDS_786_transcript_1534	1332	gi|31235052|ref|XP_319173.1|AGAP010025-PA [Anopheles gambiae str. PEST]	XP_319173	0	99
CDS_787_transcript_1535	1431	gi|158299950|ref|XP_319948.4|AGAP009182-PA [Anopheles gambiae str. PEST]	XP_319948	0	99
CDS_788_transcript_1537	1008	gi|118778070|ref|XP_564835.2|AGAP007393-PB [Anopheles gambiae str. PEST]	XP_564835	0	97
CDS_789_transcript_1537	1332	gi|118778070|ref|XP_564835.2|AGAP007393-PB [Anopheles gambiae str. PEST]	XP_564835	0	97
CDS_790_transcript_1538	1194	gi|158297863|ref|XP_318026.4|AGAP004786-PA [Anopheles gambiae str. PEST]	XP_318026	0	98
CDS_791_transcript_1550	585	gi|58378570|ref|XP_308533.2|AGAP007286-PA [Anopheles gambiae str. PEST]	XP_308533	4.49392e-126	95
CDS_792_transcript_1551	336	gi|119114534|ref|XP_319323.3|AGAP010156-PA [Anopheles gambiae str. PEST]	XP_319323	1.53466e-59	99
CDS_793_transcript_1552	522	gi|501293324|dbj|BAN20585.1|ADP-ribosylation factor, arf [Riptortus pedestris]	BAN20585	1.69112e-123	100
CDS_794_transcript_1554	867	gi|158301260|ref|XP_320975.4|AGAP002071-PA [Anopheles gambiae str. PEST]	XP_320975	0	95
CDS_795_transcript_1556	1026	gi|118790996|ref|XP_318955.3|AGAP009842-PA [Anopheles gambiae str. PEST]	XP_318955	1.87167e-162	89
CDS_796_transcript_1556	993	gi|158298797|ref|XP_318954.3|AGAP009841-PA [Anopheles gambiae str. PEST]	XP_318954	2.74336e-123	85
CDS_797_transcript_1561	918	gi|158287296|ref|XP_309356.4|AGAP011292-PA [Anopheles gambiae str. PEST]	XP_309356	0	99
CDS_798_transcript_1563	537	gi|118793757|ref|XP_321061.3|AGAP001998-PA [Anopheles gambiae str. PEST]	XP_321061	7.82655e-84	91
CDS_799_transcript_1567	2433	gi|158285212|ref|XP_308188.4|AGAP007683-PA [Anopheles gambiae str. PEST]	XP_308188	0	99
CDS_800_transcript_1568	1197	gi|347971794|ref|XP_313663.5|AGAP004377-PA [Anopheles gambiae str. PEST]	XP_313663	3.66522e-138	72
CDS_801_transcript_1570	372	gi|347966718|ref|XP_321196.5|AGAP001870-PA [Anopheles gambiae str. PEST]	XP_321196	3.18804e-54	97
CDS_802_transcript_1571	297	gi|158287505|ref|XP_309517.4|AGAP011130-PA [Anopheles gambiae str. PEST]	XP_309517	9.30518e-51	94
CDS_803_transcript_1572	297	gi|158287505|ref|XP_309517.4|AGAP011130-PA [Anopheles gambiae str. PEST]	XP_309517	3.72426e-50	93
CDS_804_transcript_1579	1416	gi|170037790|ref|XP_001846738.1|conserved hypothetical protein [Culex quinquefasciatus]	XP_001846738	2.00061e-18	79
CDS_805_transcript_1582	333	gi|158301865|ref|XP_321509.4|AGAP001595-PA [Anopheles gambiae str. PEST]	XP_321509	4.51993e-33	100
CDS_806_transcript_1584	876	gi|158285477|ref|XP_308333.4|AGAP007545-PA [Anopheles gambiae str. PEST]	XP_308333	1.58449e-178	98
CDS_807_transcript_1586	339	gi|158299143|ref|XP_319245.3|AGAP010087-PA [Anopheles gambiae str. PEST]	XP_319245	9.17695e-34	72
CDS_808_transcript_1592	1248	gi|347971984|ref|XP_313775.4|AGAP004476-PA [Anopheles gambiae str. PEST]	XP_313775	0	100
CDS_809_transcript_1596	363	gi|158285415|ref|XP_308296.3|AGAP007578-PA [Anopheles gambiae str. PEST]	XP_308296	1.12957e-54	94
CDS_810_transcript_1597	1161	gi|196050721|gb|ACG68509.1|TEP1 [Anopheles gambiae]	ACG68509	0	86
CDS_811_transcript_1599	1104	gi|347965023|ref|XP_318273.4|AGAP001047-PA [Anopheles gambiae str. PEST]	XP_318273	0	94
CDS_812_transcript_1602	573	gi|347967414|ref|XP_307965.4|AGAP002219-PA [Anopheles gambiae str. PEST]	XP_307965	1.59838e-129	100
CDS_813_transcript_1603	915	gi|58393220|ref|XP_319906.2|AGAP009146-PA [Anopheles gambiae str. PEST]	XP_319906	4.71252e-139	81
CDS_814_transcript_1605	399	gi|158291916|ref|XP_313451.4|AGAP003667-PA [Anopheles gambiae str. PEST]	XP_313451	1.64693e-46	93
CDS_815_transcript_1607	1101	gi|347970636|ref|XP_310341.7|AGAP003789-PA [Anopheles gambiae str. PEST]	XP_310341	0	96
CDS_816_transcript_1608	1737	gi|158289401|ref|XP_311140.4|AGAP000022-PA [Anopheles gambiae str. PEST]	XP_311140	0	90
CDS_817_transcript_1615	1134	gi|347963385|ref|XP_310920.4|AGAP000214-PA [Anopheles gambiae str. PEST]	XP_310920	0	100
CDS_818_transcript_1617	456	gi|158284672|ref|XP_307724.4|Anopheles gambiae str. PEST AGAP012587-PA [Anopheles gambiae str. PEST]	XP_307724	2.43956e-82	97
CDS_819_transcript_1618	321	---Novel---
CDS_820_transcript_1618	576	gi|312382703|gb|EFR28069.1|hypothetical protein AND_04429 [Anopheles darlingi]	EFR28069	5.66918e-110	87
CDS_821_transcript_1620	396	gi|312372782|gb|EFR20668.1|hypothetical protein AND_19716 [Anopheles darlingi]	EFR20668	1.72922e-78	100
CDS_822_transcript_1620	468	---Novel---
CDS_823_transcript_1624	333	gi|347966016|ref|XP_001238517.2|AGAP001488-PA [Anopheles gambiae str. PEST]	XP_001238517	4.86887e-39	98
CDS_824_transcript_1627	723	gi|347966242|ref|XP_001689336.2|AGAP001614-PA [Anopheles gambiae str. PEST]	XP_001689336	3.9902e-76	71
CDS_825_transcript_1628	756	gi|347965786|ref|XP_321757.5|AGAP001381-PA [Anopheles gambiae str. PEST]	XP_321757	1.02093e-120	98
CDS_826_transcript_1630	1032	gi|58380013|ref|XP_310246.2|AGAP003716-PA [Anopheles gambiae str. PEST]	XP_310246	0	98
CDS_827_transcript_1631	1182	gi|347967349|ref|XP_307994.5|AGAP002192-PA [Anopheles gambiae str. PEST]	XP_307994	0	100
CDS_828_transcript_1632	504	gi|347963498|ref|XP_310854.5|AGAP000264-PA [Anopheles gambiae str. PEST]	XP_310854	1.43319e-35	68
CDS_829_transcript_1633	720	gi|58391850|ref|XP_318923.2|AGAP009816-PA [Anopheles gambiae str. PEST]	XP_318923	6.17759e-159	96
CDS_830_transcript_1638	1239	gi|347967175|ref|XP_003436028.1|AGAP002095-PC [Anopheles gambiae str. PEST]	XP_003436028	0	99
CDS_831_transcript_1639	417	gi|347965837|ref|XP_321723.5|AGAP001410-PA [Anopheles gambiae str. PEST]	XP_321723	1.1835e-38	89
CDS_832_transcript_1639	324	gi|347965837|ref|XP_321723.5|AGAP001410-PA [Anopheles gambiae str. PEST]	XP_321723	1.91268e-26	96
CDS_833_transcript_1646	588	gi|158299938|ref|XP_319941.4|AGAP009176-PA [Anopheles gambiae str. PEST]	XP_319941	5.83519e-112	94
CDS_834_transcript_1649	726	gi|270010707|gb|EFA07155.1|hypothetical protein TcasGA2_TC010149 [Tribolium castaneum]	EFA07155	1.62873e-170	98
CDS_835_transcript_1650	429	gi|157136404|ref|XP_001663740.1|hypothetical protein AaeL_AAEL013561 [Aedes aegypti]	XP_001663740	1.05548e-63	94
CDS_836_transcript_1653	2034	gi|347963523|ref|XP_003436961.1|AGAP000280-PB [Anopheles gambiae str. PEST]	XP_003436961	0	97
CDS_837_transcript_1654	1389	gi|158300745|ref|XP_320601.4|AGAP011932-PA [Anopheles gambiae str. PEST]	XP_320601	0	82
CDS_838_transcript_1656	1464	gi|347964904|ref|XP_309189.4|AGAP000994-PA [Anopheles gambiae str. PEST]	XP_309189	0	91
CDS_839_transcript_1658	465	gi|157114742|ref|XP_001652399.1|DNA-binding protein Ewg, putative [Aedes aegypti]	XP_001652399	4.0609e-75	87
CDS_840_transcript_1659	543	gi|158300992|ref|XP_320779.3|AGAP011730-PA [Anopheles gambiae str. PEST]	XP_320779	1.92282e-127	100
CDS_841_transcript_1661	1413	gi|158289654|ref|XP_311336.3|AGAP000794-PA [Anopheles gambiae str. PEST]	XP_311336	0	98
CDS_842_transcript_1666	1428	gi|312384630|gb|EFR29313.1|hypothetical protein AND_01848 [Anopheles darlingi]	EFR29313	0	91
CDS_843_transcript_1667	609	gi|158291622|ref|XP_313136.3|AGAP004227-PA [Anopheles gambiae str. PEST]	XP_313136	5.79583e-135	100
CDS_844_transcript_1671	672	gi|347963556|ref|XP_310823.5|AGAP000300-PA [Anopheles gambiae str. PEST]	XP_310823	5.61079e-124	94
CDS_845_transcript_1672	1650	gi|158295022|ref|XP_315963.4|AGAP005933-PA [Anopheles gambiae str. PEST]	XP_315963	0	81
CDS_846_transcript_1673	1473	gi|118789755|ref|XP_317816.3|AGAP011485-PA [Anopheles gambiae str. PEST]	XP_317816	8.42251e-171	91
CDS_847_transcript_1674	597	gi|158294192|ref|XP_315449.4|AGAP005445-PA [Anopheles gambiae str. PEST]	XP_315449	2.06313e-130	98
CDS_848_transcript_1676	471	gi|158300178|ref|XP_320179.3|AGAP012379-PA [Anopheles gambiae str. PEST]	XP_320179	4.16518e-75	95
CDS_849_transcript_1677	324	---Novel---
CDS_850_transcript_1680	333	gi|158294774|ref|XP_315801.4|AGAP005785-PA [Anopheles gambiae str. PEST]	XP_315801	1.61668e-70	96
CDS_851_transcript_1681	636	gi|158298127|ref|XP_318301.4|AGAP001064-PA [Anopheles gambiae str. PEST]	XP_318301	4.5899e-132	93
CDS_852_transcript_1685	567	gi|158288052|ref|XP_309937.4|AGAP011570-PA [Anopheles gambiae str. PEST]	XP_309937	5.76351e-98	93
CDS_853_transcript_1686	594	gi|158298106|ref|XP_554509.2|AGAP010320-PA [Anopheles gambiae str. PEST]	XP_554509	2.27459e-125	92
CDS_854_transcript_1687	1461	gi|312370649|gb|EFR18994.1|hypothetical protein AND_23238 [Anopheles darlingi]	EFR18994	0	91
CDS_855_transcript_1688	618	gi|118791132|ref|XP_319581.3|AGAP008837-PA [Anopheles gambiae str. PEST]	XP_319581	2.94882e-143	97
CDS_856_transcript_1688	1236	gi|158299450|ref|XP_319582.4|AGAP008838-PA [Anopheles gambiae str. PEST]	XP_319582	0	97
CDS_857_transcript_1695	1368	gi|158298871|ref|XP_319019.4|AGAP009897-PA [Anopheles gambiae str. PEST]	XP_319019	0	99
CDS_858_transcript_1697	339	---Novel---
CDS_859_transcript_1699	513	gi|347967846|ref|XP_003436122.1|AGAP002428-PB [Anopheles gambiae str. PEST]	XP_003436122	1.87878e-113	97
CDS_860_transcript_1711	762	gi|347964233|ref|XP_311187.5|AGAP000662-PA [Anopheles gambiae str. PEST]	XP_311187	1.14364e-129	96
CDS_861_transcript_1714	705	gi|58389215|ref|XP_316865.2|AGAP000888-PA [Anopheles gambiae str. PEST]	XP_316865	4.99233e-130	85
CDS_862_transcript_1715	597	gi|119113312|ref|XP_309516.3|AGAP011131-PA [Anopheles gambiae str. PEST]	XP_309516	2.83002e-115	98
CDS_863_transcript_1716	861	gi|347966757|ref|XP_321174.5|AGAP001888-PA [Anopheles gambiae str. PEST]	XP_321174	0	97
CDS_864_transcript_1720	645	gi|157108394|ref|XP_001650207.1|ubiquitin-conjugating enzyme E2 [Aedes aegypti]	XP_001650207	1.61509e-121	100
CDS_865_transcript_1725	540	gi|157112284|ref|XP_001657476.1|microsomal signal peptidase 23 kd subunit (spc22/23) [Aedes aegypti]	XP_001657476	8.41525e-116	95
CDS_866_transcript_1729	1143	gi|118786942|ref|XP_315750.3|AGAP005736-PA [Anopheles gambiae str. PEST]	XP_315750	0	96
CDS_867_transcript_1730	579	gi|347968328|ref|XP_003436205.1|AGAP002670-PB [Anopheles gambiae str. PEST]	XP_003436205	1.46617e-55	82
CDS_868_transcript_1731	1686	gi|118781672|ref|XP_311595.3|AGAP010346-PA [Anopheles gambiae str. PEST]	XP_311595	0	99
CDS_869_transcript_1732	1794	gi|157124271|ref|XP_001660396.1|sodium/solute symporter [Aedes aegypti]	XP_001660396	0	89
CDS_870_transcript_1737	1329	gi|158285041|ref|XP_308082.4|AGAP011053-PA [Anopheles gambiae str. PEST]	XP_308082	0	95
CDS_871_transcript_1739	477	gi|312381706|gb|EFR27392.1|hypothetical protein AND_05926 [Anopheles darlingi]	EFR27392	3.96177e-45	92
CDS_872_transcript_1741	1929	gi|158285418|ref|XP_564671.2|AGAP007576-PA [Anopheles gambiae str. PEST]	XP_564671	0	95
CDS_873_transcript_1742	336	gi|158286250|ref|XP_001237116.2|AGAP007116-PA [Anopheles gambiae str. PEST]	XP_001237116	1.64026e-15	72
CDS_874_transcript_1743	627	gi|158296675|ref|XP_555021.3|AGAP008419-PA [Anopheles gambiae str. PEST]	XP_555021	1.7011e-154	100
CDS_875_transcript_1752	2361	gi|58375633|ref|XP_307419.2|Anopheles gambiae str. PEST AGAP012516-PA [Anopheles gambiae str. PEST]	XP_307419	0	89
CDS_876_transcript_1753	1203	gi|158295115|ref|XP_316024.4|AGAP005981-PA [Anopheles gambiae str. PEST]	XP_316024	0	93
CDS_877_transcript_1754	2685	gi|158297940|ref|XP_318067.4|AGAP004750-PA [Anopheles gambiae str. PEST]	XP_318067	0	89
CDS_878_transcript_1754	1197	gi|158297942|ref|XP_001689093.1|AGAP004749-PA [Anopheles gambiae str. PEST]	XP_001689093	0	93
CDS_879_transcript_1760	1044	gi|158284471|ref|XP_307121.4|Anopheles gambiae str. PEST AGAP012731-PA [Anopheles gambiae str. PEST]	XP_307121	0	100
CDS_880_transcript_1761	567	gi|158300679|ref|XP_320536.3|AGAP011996-PA [Anopheles gambiae str. PEST]	XP_320536	4.04558e-121	97
CDS_881_transcript_1765	957	gi|118777462|ref|XP_308086.3|AGAP011050-PA [Anopheles gambiae str. PEST]	XP_308086	0	96
CDS_882_transcript_1770	1128	gi|158296418|ref|XP_316827.4|AGAP000857-PA [Anopheles gambiae str. PEST]	XP_316827	0	95
CDS_883_transcript_1771	966	gi|158294825|ref|XP_315835.4|AGAP005814-PA [Anopheles gambiae str. PEST]	XP_315835	5.37869e-107	75
CDS_884_transcript_1779	627	gi|118787818|ref|XP_316312.3|AGAP006246-PA [Anopheles gambiae str. PEST]	XP_316312	5.18511e-117	99
CDS_885_transcript_1784	342	gi|158300884|ref|XP_552411.3|AGAP011823-PA [Anopheles gambiae str. PEST]	XP_552411	2.20488e-68	100
CDS_886_transcript_1785	306	gi|114864955|gb|ABI83788.1|anophelin-like funestolin [Anopheles funestus]	ABI83788	1.21014e-23	76
CDS_887_transcript_1786	768	gi|158285781|ref|XP_308459.4|AGAP007374-PA [Anopheles gambiae str. PEST]	XP_308459	1.13295e-155	93
CDS_888_transcript_1793	453	gi|31232346|ref|XP_318689.1|AGAP009652-PA [Anopheles gambiae str. PEST]	XP_318689	9.40326e-105	99
CDS_889_transcript_1793	744	gi|58391570|ref|XP_318688.2|AGAP009651-PA [Anopheles gambiae str. PEST]	XP_318688	2.87003e-155	98
CDS_890_transcript_1795	1344	gi|347968097|ref|XP_312367.5|AGAP002569-PA [Anopheles gambiae str. PEST]	XP_312367	0	92
CDS_891_transcript_1795	318	gi|347968097|ref|XP_312367.5|AGAP002569-PA [Anopheles gambiae str. PEST]	XP_312367	1.27823e-27	90
CDS_892_transcript_1796	657	gi|312383631|gb|EFR28643.1|hypothetical protein AND_03134 [Anopheles darlingi]	EFR28643	1.01806e-110	86
CDS_893_transcript_1798	336	gi|118792075|ref|XP_001238256.1|AGAP012415-PA [Anopheles gambiae str. PEST]	XP_001238256	7.22354e-58	93
CDS_894_transcript_1803	828	gi|158294334|ref|XP_315535.4|AGAP005536-PA [Anopheles gambiae str. PEST]	XP_315535	4.47021e-99	93
CDS_895_transcript_1803	435	gi|158294336|ref|XP_315538.3|AGAP005537-PA [Anopheles gambiae str. PEST]	XP_315538	2.16351e-57	84
CDS_896_transcript_1803	324	gi|158294334|ref|XP_315535.4|AGAP005536-PA [Anopheles gambiae str. PEST]	XP_315535	4.52927e-47	90
CDS_897_transcript_1804	585	gi|157123167|ref|XP_001660040.1|hypothetical protein AaeL_AAEL009422 [Aedes aegypti]	XP_001660040	5.35791e-24	71
CDS_898_transcript_1805	807	gi|347966728|ref|XP_321192.5|AGAP001873-PA [Anopheles gambiae str. PEST]	XP_321192	1.53362e-176	96
CDS_899_transcript_1807	945	gi|158294578|ref|XP_315698.4|AGAP005684-PA [Anopheles gambiae str. PEST]	XP_315698	3.99256e-174	90
CDS_900_transcript_1808	381	gi|158296186|ref|XP_316656.4|AGAP006626-PA [Anopheles gambiae str. PEST]	XP_316656	2.3346e-55	98
CDS_901_transcript_1811	312	gi|347968811|ref|XP_003436302.1|AGAP013394-PA [Anopheles gambiae str. PEST]	XP_003436302	1.53517e-43	90
CDS_902_transcript_1813	465	gi|118784099|ref|XP_001230939.1|AGAP003675-PA [Anopheles gambiae str. PEST]	XP_001230939	1.639e-54	77
CDS_903_transcript_1814	519	gi|347964164|ref|XP_310463.5|AGAP000618-PA [Anopheles gambiae str. PEST]	XP_310463	9.55157e-101	92
CDS_904_transcript_1814	627	gi|347964160|ref|XP_310464.4|AGAP000617-PA [Anopheles gambiae str. PEST]	XP_310464	6.19898e-135	95
CDS_905_transcript_1815	417	gi|118778707|ref|XP_308810.3|AGAP006946-PA [Anopheles gambiae str. PEST]	XP_308810	1.48023e-76	97
CDS_906_transcript_1819	651	gi|119393795|gb|ABL74413.1|Rab5 [Anopheles gambiae]	ABL74413	7.65442e-155	99
CDS_907_transcript_1827	423	gi|347970079|ref|XP_313282.5|AGAP003539-PA [Anopheles gambiae str. PEST]	XP_313282	1.44202e-69	88
CDS_908_transcript_1827	588	gi|347970081|ref|XP_003436514.1|AGAP003539-PB [Anopheles gambiae str. PEST]	XP_003436514	8.72114e-97	88
CDS_909_transcript_1829	393	---Novel---
CDS_910_transcript_1832	552	gi|347972995|ref|XP_552698.3|AGAP008835-PA [Anopheles gambiae str. PEST]	XP_552698	4.75062e-83	81
CDS_911_transcript_1834	450	gi|158297695|ref|XP_317884.3|AGAP011422-PA [Anopheles gambiae str. PEST]	XP_317884	7.04506e-74	99
CDS_912_transcript_1838	810	gi|312385967|gb|EFR30351.1|hypothetical protein AND_00126 [Anopheles darlingi]	EFR30351	2.70499e-35	54
CDS_913_transcript_1843	1428	gi|157113604|ref|XP_001652018.1|vacuolar ATP synthase subunit h [Aedes aegypti]	XP_001652018	0	95
CDS_914_transcript_1845	2472	gi|158292726|ref|XP_314085.4|AGAP005187-PA [Anopheles gambiae str. PEST]	XP_314085	1.24727e-109	68
CDS_915_transcript_1847	594	gi|158294141|ref|XP_001688657.1|AGAP005410-PC [Anopheles gambiae str. PEST]	XP_001688657	7.16943e-117	85
CDS_916_transcript_1848	744	gi|158293130|ref|XP_001237561.2|AGAP010497-PA [Anopheles gambiae str. PEST]	XP_001237561	5.23779e-142	88
CDS_917_transcript_1850	1419	gi|332027696|gb|EGI67764.1|Tubulin alpha-1 chain [Acromyrmex echinatior]	EGI67764	0	99
CDS_918_transcript_1850	1353	gi|291236504|ref|XP_002738175.1|PREDICTED: GL12416-like isoform 2 [Saccoglossus kowalevskii]	XP_002738175	0	99
CDS_919_transcript_1855	402	gi|158287254|ref|XP_309332.4|AGAP011318-PA [Anopheles gambiae str. PEST]	XP_309332	6.00562e-69	97
CDS_920_transcript_1856	1314	gi|31236922|ref|XP_319502.1|AGAP010310-PA [Anopheles gambiae str. PEST]	XP_319502	0	100
CDS_921_transcript_1857	849	gi|158295369|ref|XP_001688789.1|AGAP006115-PB [Anopheles gambiae str. PEST]	XP_001688789	0	100
CDS_922_transcript_1863	693	gi|158298514|ref|XP_318687.4|AGAP009650-PA [Anopheles gambiae str. PEST]	XP_318687	1.40796e-152	97
CDS_923_transcript_1864	1017	gi|31208765|ref|XP_313349.1|AGAP003592-PA [Anopheles gambiae str. PEST]	XP_313349	0	99
CDS_924_transcript_1864	948	gi|31208765|ref|XP_313349.1|AGAP003592-PA [Anopheles gambiae str. PEST]	XP_313349	0	99
CDS_925_transcript_1865	654	gi|158284467|ref|XP_001687799.1|Anopheles gambiae str. PEST AGAP012755-PA [Anopheles gambiae str. PEST]	XP_001687799	7.2546e-146	96
CDS_926_transcript_1866	1632	gi|57909829|ref|XP_552757.1|AGAP008885-PA [Anopheles gambiae str. PEST]	XP_552757	0	97
CDS_927_transcript_1870	402	gi|347968541|ref|XP_312142.5|AGAP002781-PA [Anopheles gambiae str. PEST]	XP_312142	2.26175e-63	91
CDS_928_transcript_1870	312	gi|347968541|ref|XP_312142.5|AGAP002781-PA [Anopheles gambiae str. PEST]	XP_312142	3.72489e-61	98
CDS_929_transcript_1872	612	gi|347970235|ref|XP_562476.3|AGAP003615-PA [Anopheles gambiae str. PEST]	XP_562476	1.73847e-148	99
CDS_930_transcript_1873	612	gi|347970235|ref|XP_562476.3|AGAP003615-PA [Anopheles gambiae str. PEST]	XP_562476	1.73847e-148	99
CDS_931_transcript_1875	1146	gi|158285302|ref|XP_308236.4|AGAP007634-PA [Anopheles gambiae str. PEST]	XP_308236	0	99
CDS_932_transcript_1883	753	gi|158284735|ref|XP_307798.4|AGAP010488-PA [Anopheles gambiae str. PEST]	XP_307798	2.35209e-173	94
CDS_933_transcript_1886	396	gi|158292460|ref|XP_313931.4|AGAP005057-PA [Anopheles gambiae str. PEST]	XP_313931	1.39431e-69	92
CDS_934_transcript_1890	1050	gi|58378155|ref|XP_308279.2|AGAP007593-PB [Anopheles gambiae str. PEST]	XP_308279	0	98
CDS_935_transcript_1891	714	gi|118787075|ref|XP_556482.2|AGAP005811-PA [Anopheles gambiae str. PEST]	XP_556482	1.58604e-99	78
CDS_936_transcript_1894	369	gi|347971258|ref|XP_003436717.1|AGAP004107-PB [Anopheles gambiae str. PEST]	XP_003436717	1.66984e-55	82
CDS_937_transcript_1899	369	gi|347969696|ref|XP_003436444.1|AGAP013189-PA [Anopheles gambiae str. PEST]	XP_003436444	2.07643e-80	97
CDS_938_transcript_1900	513	gi|347963456|ref|XP_001237325.3|AGAP000250-PA [Anopheles gambiae str. PEST]	XP_001237325	9.64467e-95	92
CDS_939_transcript_1901	510	gi|347963143|ref|XP_566336.2|AGAP000086-PA [Anopheles gambiae str. PEST]	XP_566336	9.44218e-81	88
CDS_940_transcript_1902	1281	gi|347968729|ref|XP_003436276.1|AGAP002879-PC [Anopheles gambiae str. PEST]	XP_003436276	0	86
CDS_941_transcript_1904	966	gi|158292744|ref|XP_314100.4|AGAP005199-PB [Anopheles gambiae str. PEST]	XP_314100	8.30931e-159	89
CDS_942_transcript_1904	1245	gi|158292742|ref|XP_314099.3|AGAP005198-PA [Anopheles gambiae str. PEST]	XP_314099	0	86
CDS_943_transcript_1906	906	gi|158286419|ref|XP_565178.3|AGAP007025-PA [Anopheles gambiae str. PEST]	XP_565178	5.27168e-112	79
CDS_944_transcript_1907	501	gi|58381767|ref|XP_311453.2|AGAP010740-PA [Anopheles gambiae str. PEST]	XP_311453	4.33348e-82	92
CDS_945_transcript_1910	933	gi|158295274|ref|XP_316118.4|AGAP006068-PC [Anopheles gambiae str. PEST]	XP_316118	0	97
CDS_946_transcript_1914	1383	gi|158294332|ref|XP_556176.3|AGAP005535-PA [Anopheles gambiae str. PEST]	XP_556176	0	99
CDS_947_transcript_1915	1014	gi|158297721|ref|XP_554837.3|AGAP011405-PA [Anopheles gambiae str. PEST]	XP_554837	9.41665e-26	46
CDS_948_transcript_1916	891	gi|158298058|ref|XP_318149.4|AGAP004695-PA [Anopheles gambiae str. PEST]	XP_318149	2.03871e-165	84
CDS_949_transcript_1917	990	gi|347972082|ref|XP_313833.5|AGAP004532-PA [Anopheles gambiae str. PEST]	XP_313833	0	95
CDS_950_transcript_1918	2568	gi|347964790|ref|XP_309125.4|AGAP000940-PA [Anopheles gambiae str. PEST]	XP_309125	0	71
CDS_951_transcript_1921	330	gi|58385507|ref|XP_313999.2|AGAP005118-PA [Anopheles gambiae str. PEST]	XP_313999	2.50914e-70	99
CDS_952_transcript_1926	381	gi|31200901|ref|XP_309398.1|AGAP011247-PA [Anopheles gambiae str. PEST]	XP_309398	7.51389e-90	100
CDS_953_transcript_1927	1134	gi|118778740|ref|XP_308832.3|AGAP006928-PA [Anopheles gambiae str. PEST]	XP_308832	6.88291e-18	57
CDS_954_transcript_1929	1197	gi|170043879|ref|XP_001849596.1|conserved hypothetical protein [Culex quinquefasciatus]	XP_001849596	7.58706e-38	57
CDS_955_transcript_1930	429	gi|158285515|ref|XP_308352.4|AGAP007529-PA [Anopheles gambiae str. PEST]	XP_308352	1.80265e-48	71
CDS_956_transcript_1933	609	gi|158299972|ref|XP_319979.4|AGAP009202-PA [Anopheles gambiae str. PEST]	XP_319979	1.99357e-107	97
CDS_957_transcript_1934	1347	gi|158291281|ref|XP_312810.2|AGAP003124-PA [Anopheles gambiae str. PEST]	XP_312810	0	97
CDS_958_transcript_1934	1152	gi|158291279|ref|XP_312809.4|AGAP003123-PA [Anopheles gambiae str. PEST]	XP_312809	0	87
CDS_959_transcript_1938	927	gi|158299968|ref|XP_319974.4|AGAP009199-PA [Anopheles gambiae str. PEST]	XP_319974	0	94
CDS_960_transcript_1939	1581	gi|170038021|ref|XP_001846852.1|ariadne ubiquitin-conjugating enzyme E2 binding protein [Culex quinquefasciatus]	XP_001846852	0	96
CDS_961_transcript_1940	657	gi|158301461|ref|XP_321151.4|AGAP001914-PA [Anopheles gambiae str. PEST]	XP_321151	7.12002e-105	90
CDS_962_transcript_1941	465	gi|158293754|ref|XP_315096.4|AGAP004991-PA [Anopheles gambiae str. PEST]	XP_315096	4.47027e-107	99
CDS_963_transcript_1942	660	gi|158292123|ref|XP_001237521.2|AGAP004395-PA [Anopheles gambiae str. PEST]	XP_001237521	1.14567e-81	92
CDS_964_transcript_1943	774	gi|158302240|ref|XP_321833.4|AGAP001314-PA [Anopheles gambiae str. PEST]	XP_321833	1.8259e-91	75
CDS_965_transcript_1947	618	gi|158297533|ref|XP_317756.4|AGAP007759-PA [Anopheles gambiae str. PEST]	XP_317756	1.59295e-66	78
CDS_966_transcript_1948	519	gi|158293198|ref|XP_314532.3|AGAP010558-PA [Anopheles gambiae str. PEST]	XP_314532	3.18185e-104	98
CDS_967_transcript_1950	732	gi|157125271|ref|XP_001660659.1|beat protein [Aedes aegypti]	XP_001660659	1.73496e-96	84
CDS_968_transcript_1952	492	gi|119112311|ref|XP_311700.3|AGAP003416-PA [Anopheles gambiae str. PEST]	XP_311700	1.49171e-81	95
CDS_969_transcript_1954	306	gi|118793312|ref|XP_320796.3|AGAP011716-PA [Anopheles gambiae str. PEST]	XP_320796	5.89753e-53	100
CDS_970_transcript_1955	882	gi|158294550|ref|XP_315673.3|AGAP005654-PA [Anopheles gambiae str. PEST]	XP_315673	0	97
CDS_971_transcript_1956	729	gi|170053865|ref|XP_001862870.1|f-box and wd40 domain protein 7 [Culex quinquefasciatus]	XP_001862870	2.35094e-167	99
CDS_972_transcript_1957	372	gi|31225730|ref|XP_317607.1|AGAP007886-PA [Anopheles gambiae str. PEST]	XP_317607	1.99378e-70	100
CDS_973_transcript_1960	969	gi|31235458|ref|XP_319247.1|AGAP010089-PA [Anopheles gambiae str. PEST]	XP_319247	0	99
CDS_974_transcript_1961	516	gi|58376471|ref|XP_308640.2|AGAP007121-PA [Anopheles gambiae str. PEST]	XP_308640	7.25967e-85	98
CDS_975_transcript_1962	1284	gi|158295245|ref|XP_556739.3|AGAP006054-PA [Anopheles gambiae str. PEST]	XP_556739	0	88
CDS_976_transcript_1968	300	gi|158287631|ref|XP_309617.4|AGAP004065-PA [Anopheles gambiae str. PEST]	XP_309617	7.34858e-13	95
CDS_977_transcript_1969	951	gi|118789432|ref|XP_317421.3|AGAP008041-PA [Anopheles gambiae str. PEST]	XP_317421	0	100
CDS_978_transcript_1970	702	gi|158300584|ref|XP_320464.4|AGAP012059-PA [Anopheles gambiae str. PEST]	XP_320464	1.99236e-88	88
CDS_979_transcript_1973	969	gi|158292295|ref|XP_313819.4|AGAP004519-PA [Anopheles gambiae str. PEST]	XP_313819	0	98
CDS_980_transcript_1980	411	gi|118783941|ref|XP_313344.3|AGAP003588-PA [Anopheles gambiae str. PEST]	XP_313344	6.70463e-61	98
CDS_981_transcript_1981	2295	gi|118786705|ref|XP_315595.3|AGAP005584-PA [Anopheles gambiae str. PEST]	XP_315595	0	94
CDS_982_transcript_1984	906	gi|347969124|ref|XP_311834.5|AGAP003041-PA [Anopheles gambiae str. PEST]	XP_311834	2.61785e-119	89
CDS_983_transcript_1986	381	gi|158286058|ref|XP_001688004.1|AGAP007209-PB [Anopheles gambiae str. PEST]	XP_001688004	3.49719e-46	93
CDS_984_transcript_1987	930	gi|170057908|ref|XP_001864689.1|saposin [Culex quinquefasciatus]	XP_001864689	1.45033e-98	71
CDS_985_transcript_1994	1365	gi|158285202|ref|XP_308184.4|AGAP007687-PA [Anopheles gambiae str. PEST]	XP_308184	0	97
CDS_986_transcript_1997	3645	gi|125901787|gb|ABN58714.1|pol-like protein [Biomphalaria glabrata]	ABN58714	5.65208e-59	44
CDS_987_transcript_1997	1050	gi|403183237|gb|EJY57950.1|AAEL017475-PA [Aedes aegypti]	EJY57950	1.08664e-35	58
CDS_988_transcript_2001	1332	gi|118779675|ref|XP_309624.3|AGAP004069-PA [Anopheles gambiae str. PEST]	XP_309624	0	99
CDS_989_transcript_2006	333	gi|347967057|ref|XP_321010.4|AGAP002039-PA [Anopheles gambiae str. PEST]	XP_321010	1.00809e-32	68
CDS_990_transcript_2008	2097	gi|347964638|ref|XP_003437120.1|AGAP013097-PA [Anopheles gambiae str. PEST]	XP_003437120	0	76
CDS_991_transcript_2009	783	gi|157138640|ref|XP_001664292.1|hypothetical protein AaeL_AAEL014033 [Aedes aegypti]	XP_001664292	1.47337e-165	90
CDS_992_transcript_2010	642	gi|58378742|ref|XP_308979.2|AGAP006766-PA [Anopheles gambiae str. PEST]	XP_308979	1.09361e-113	100
CDS_993_transcript_2012	1077	gi|158297596|ref|XP_317806.4|AGAP011494-PA [Anopheles gambiae str. PEST]	XP_317806	0	87
CDS_994_transcript_2016	1917	gi|312381030|gb|EFR26876.1|hypothetical protein AND_06754 [Anopheles darlingi]	EFR26876	0	76
CDS_995_transcript_2017	1317	gi|158300014|ref|XP_320019.4|AGAP009241-PA [Anopheles gambiae str. PEST]	XP_320019	0	90
CDS_996_transcript_2019	474	gi|158287906|ref|XP_001230652.2|AGAP010908-PA [Anopheles gambiae str. PEST]	XP_001230652	5.81453e-66	76
CDS_997_transcript_2025	387	gi|347971690|ref|XP_001237512.2|AGAP004316-PA [Anopheles gambiae str. PEST]	XP_001237512	5.00071e-40	81
CDS_998_transcript_2027	1488	gi|158299029|ref|XP_319151.4|AGAP010007-PA [Anopheles gambiae str. PEST]	XP_319151	0	98
CDS_999_transcript_2033	567	gi|118785339|ref|XP_314555.3|AGAP010590-PA [Anopheles gambiae str. PEST]	XP_314555	1.75218e-116	95
CDS_1000_transcript_2035	540	gi|158299248|ref|XP_319364.4|AGAP010187-PA [Anopheles gambiae str. PEST]	XP_319364	8.17722e-94	92
CDS_1001_transcript_2036	534	gi|158299248|ref|XP_319364.4|AGAP010187-PA [Anopheles gambiae str. PEST]	XP_319364	1.41051e-124	98
CDS_1002_transcript_2037	339	---Novel---
CDS_1003_transcript_2038	579	gi|158293339|ref|XP_314699.4|AGAP008600-PA [Anopheles gambiae str. PEST]	XP_314699	2.36629e-114	96
CDS_1004_transcript_2039	1107	gi|158296982|ref|XP_317294.4|AGAP008167-PA [Anopheles gambiae str. PEST]	XP_317294	0	98
CDS_1005_transcript_2043	921	gi|119112479|ref|XP_317632.3|AGAP007860-PA [Anopheles gambiae str. PEST]	XP_317632	0	92
CDS_1006_transcript_2044	2064	gi|158287878|ref|XP_309768.4|AGAP010925-PA [Anopheles gambiae str. PEST]	XP_309768	0	79
CDS_1007_transcript_2049	315	gi|119113339|ref|XP_309530.2|AGAP011116-PA [Anopheles gambiae str. PEST]	XP_309530	2.03604e-56	100
CDS_1008_transcript_2050	1326	gi|58380313|ref|XP_310453.2|AGAP000625-PA [Anopheles gambiae str. PEST]	XP_310453	0	98
CDS_1009_transcript_2050	861	gi|347964179|ref|XP_310452.5|AGAP000626-PA [Anopheles gambiae str. PEST]	XP_310452	3.73454e-146	85
CDS_1010_transcript_2051	327	---Novel---
CDS_1011_transcript_2052	411	gi|158300832|ref|XP_552371.3|AGAP011872-PA [Anopheles gambiae str. PEST]	XP_552371	1.12473e-61	97
CDS_1012_transcript_2056	621	gi|158297031|ref|XP_317335.2|AGAP008124-PA [Anopheles gambiae str. PEST]	XP_317335	5.1743e-129	91
CDS_1013_transcript_2058	576	gi|119115340|ref|XP_311027.3|AGAP000118-PA [Anopheles gambiae str. PEST]	XP_311027	4.52205e-122	98
CDS_1014_transcript_2060	669	gi|347964190|ref|XP_311160.5|AGAP000630-PA [Anopheles gambiae str. PEST]	XP_311160	3.34005e-20	88
CDS_1015_transcript_2064	369	---Novel---
CDS_1016_transcript_2067	1188	gi|347965864|ref|XP_321709.4|AGAP001421-PA [Anopheles gambiae str. PEST]	XP_321709	0	91
CDS_1017_transcript_2070	1302	gi|347967818|ref|XP_312538.5|AGAP002414-PA [Anopheles gambiae str. PEST]	XP_312538	0	95
CDS_1018_transcript_2076	1041	gi|347964852|ref|XP_309157.5|AGAP000965-PA [Anopheles gambiae str. PEST]	XP_309157	0	98
CDS_1019_transcript_2077	2730	gi|125901787|gb|ABN58714.1|pol-like protein [Biomphalaria glabrata]	ABN58714	2.88982e-84	48
CDS_1020_transcript_2078	1050	gi|118792887|ref|XP_320560.3|AGAP011972-PA [Anopheles gambiae str. PEST]	XP_320560	0	94
CDS_1021_transcript_2078	963	gi|58380235|ref|XP_310401.2|AGAP003843-PA [Anopheles gambiae str. PEST]	XP_310401	3.11275e-180	97
CDS_1022_transcript_2081	669	gi|58390467|ref|XP_317742.2|AGAP007773-PA [Anopheles gambiae str. PEST]	XP_317742	1.09608e-72	74
CDS_1023_transcript_2082	1044	gi|347971425|ref|XP_313086.5|AGAP004194-PA [Anopheles gambiae str. PEST]	XP_313086	0	98
CDS_1024_transcript_2083	480	---Novel---
CDS_1025_transcript_2085	456	gi|347969522|ref|XP_003436425.1|AGAP003238-PB [Anopheles gambiae str. PEST]	XP_003436425	5.08838e-91	98
CDS_1026_transcript_2088	564	gi|158287078|ref|XP_560153.3|AGAP000941-PA [Anopheles gambiae str. PEST]	XP_560153	6.6676e-119	98
CDS_1027_transcript_2090	891	gi|118784173|ref|XP_313515.3|Anopheles gambiae str. PEST AGAP012543-PA [Anopheles gambiae str. PEST]	XP_313515	4.78193e-32	68
CDS_1028_transcript_2091	1578	gi|158296872|ref|XP_317209.4|AGAP008263-PA [Anopheles gambiae str. PEST]	XP_317209	0	90
CDS_1029_transcript_2093	513	gi|347971673|ref|XP_001688450.2|AGAP004308-PA [Anopheles gambiae str. PEST]	XP_001688450	1.33315e-28	81
CDS_1030_transcript_2100	918	gi|312373995|gb|EFR21652.1|hypothetical protein AND_16657 [Anopheles darlingi]	EFR21652	2.91757e-90	68
CDS_1031_transcript_2104	798	gi|118788387|ref|XP_316684.3|AGAP006653-PB [Anopheles gambiae str. PEST]	XP_316684	0	100
CDS_1032_transcript_2109	624	gi|158295135|ref|XP_316032.4|AGAP005990-PA [Anopheles gambiae str. PEST]	XP_316032	1.62999e-142	98
CDS_1033_transcript_2113	786	gi|118788568|ref|XP_555854.2|AGAP000859-PA [Anopheles gambiae str. PEST]	XP_555854	3.88656e-120	73
CDS_1034_transcript_2114	1419	gi|119114710|ref|XP_319447.2|AGAP010258-PA [Anopheles gambiae str. PEST]	XP_319447	0	99
CDS_1035_transcript_2119	411	gi|347964263|ref|XP_311201.5|AGAP000675-PA [Anopheles gambiae str. PEST]	XP_311201	4.08626e-78	100
CDS_1036_transcript_2121	3705	gi|158299010|ref|XP_001689173.1|AGAP009990-PA [Anopheles gambiae str. PEST]	XP_001689173	0	85
CDS_1037_transcript_2123	1230	gi|158293657|ref|XP_315006.4|AGAP004915-PA [Anopheles gambiae str. PEST]	XP_315006	0	98
CDS_1038_transcript_2125	1539	gi|347966722|ref|XP_321193.4|AGAP001872-PA [Anopheles gambiae str. PEST]	XP_321193	0	91
CDS_1039_transcript_2128	654	gi|347971806|ref|XP_562137.4|AGAP004391-PA [Anopheles gambiae str. PEST]	XP_562137	7.38981e-98	96
CDS_1040_transcript_2131	327	gi|158297035|ref|XP_317338.4|AGAP008118-PA [Anopheles gambiae str. PEST]	XP_317338	4.61134e-61	100
CDS_1041_transcript_2135	1629	gi|195576850|ref|XP_002078286.1|GD23368 [Drosophila simulans]	XP_002078286	0	77
CDS_1042_transcript_2137	759	gi|347970644|ref|XP_003436619.1|AGAP003790-PB [Anopheles gambiae str. PEST]	XP_003436619	1.68343e-170	100
CDS_1043_transcript_2140	603	gi|347967237|ref|XP_003436038.1|AGAP002135-PB [Anopheles gambiae str. PEST]	XP_003436038	9.18877e-114	97
CDS_1044_transcript_2142	396	---Novel---
CDS_1045_transcript_2143	357	gi|347968149|ref|XP_312339.5|AGAP002597-PA [Anopheles gambiae str. PEST]	XP_312339	1.65638e-68	96
CDS_1046_transcript_2147	510	gi|42600943|gb|AAS21248.1|transposase [Anopheles gambiae]	AAS21248	5.45652e-29	60
CDS_1047_transcript_2149	345	gi|347969408|ref|XP_001688410.2|AGAP003175-PA [Anopheles gambiae str. PEST]	XP_001688410	3.17656e-10	97
CDS_1048_transcript_2151	300	---Novel---
CDS_1049_transcript_2155	1701	gi|347968360|ref|XP_312237.4|AGAP002686-PA [Anopheles gambiae str. PEST]	XP_312237	0	96
CDS_1050_transcript_2158	1026	gi|158299940|ref|XP_553109.2|AGAP009177-PA [Anopheles gambiae str. PEST]	XP_553109	0	95
CDS_1051_transcript_2160	2094	gi|347967315|ref|XP_308012.5|AGAP002176-PA [Anopheles gambiae str. PEST]	XP_308012	0	97
CDS_1052_transcript_2164	1029	gi|312383011|gb|EFR28253.1|hypothetical protein AND_04041 [Anopheles darlingi]	EFR28253	9.96355e-168	84
CDS_1053_transcript_2166	654	gi|58392851|ref|XP_319666.2|AGAP008918-PA [Anopheles gambiae str. PEST]	XP_319666	3.56369e-154	100
CDS_1054_transcript_2167	1521	gi|158297738|ref|XP_317926.4|AGAP011394-PA [Anopheles gambiae str. PEST]	XP_317926	0	96
CDS_1055_transcript_2168	351	gi|158295361|ref|XP_316171.4|AGAP006109-PA [Anopheles gambiae str. PEST]	XP_316171	4.87889e-76	92
CDS_1056_transcript_2173	1086	gi|347962999|ref|XP_311150.5|AGAP000010-PA [Anopheles gambiae str. PEST]	XP_311150	0	92
CDS_1057_transcript_2174	1158	gi|347965688|ref|XP_321844.5|AGAP001302-PA [Anopheles gambiae str. PEST]	XP_321844	0	99
CDS_1058_transcript_2174	972	gi|347965688|ref|XP_321844.5|AGAP001302-PA [Anopheles gambiae str. PEST]	XP_321844	0	99
CDS_1059_transcript_2175	339	gi|58385627|ref|XP_314098.2|AGAP005197-PA [Anopheles gambiae str. PEST]	XP_314098	3.47565e-61	100
CDS_1060_transcript_2176	1281	gi|347969950|ref|XP_311764.4|AGAP003475-PA [Anopheles gambiae str. PEST]	XP_311764	0	89
CDS_1061_transcript_2178	330	gi|118778641|ref|XP_308770.3|AGAP007000-PA [Anopheles gambiae str. PEST]	XP_308770	1.50667e-73	100
CDS_1062_transcript_2180	1089	---Novel---
CDS_1063_transcript_2180	570	---Novel---
CDS_1064_transcript_2182	834	gi|312380462|gb|EFR26450.1|hypothetical protein AND_07488 [Anopheles darlingi]	EFR26450	2.11605e-55	72
CDS_1065_transcript_2183	972	gi|157103392|ref|XP_001647959.1|hypothetical protein AaeL_AAEL000551 [Aedes aegypti]	XP_001647959	4.13903e-107	65
CDS_1066_transcript_2185	1824	gi|58388649|ref|XP_316442.2|AGAP006408-PA [Anopheles gambiae str. PEST]	XP_316442	0	92
CDS_1067_transcript_2186	687	gi|312381495|gb|EFR27233.1|hypothetical protein AND_06192 [Anopheles darlingi]	EFR27233	3.67161e-103	94
CDS_1068_transcript_2188	549	gi|312382111|gb|EFR27675.1|hypothetical protein AND_05481 [Anopheles darlingi]	EFR27675	2.89069e-97	100
CDS_1069_transcript_2191	516	gi|158292622|ref|XP_314012.3|AGAP005130-PA [Anopheles gambiae str. PEST]	XP_314012	2.53108e-116	98
CDS_1070_transcript_2193	879	gi|347968083|ref|XP_003436155.1|AGAP002564-PB [Anopheles gambiae str. PEST]	XP_003436155	0	98
CDS_1071_transcript_2195	333	---Novel---
CDS_1072_transcript_2197	1467	gi|58393120|ref|XP_319840.2|AGAP009091-PB [Anopheles gambiae str. PEST]	XP_319840	0	98
CDS_1073_transcript_2198	1725	gi|347968958|ref|XP_311928.3|AGAP002969-PA [Anopheles gambiae str. PEST]	XP_311928	0	97
CDS_1074_transcript_2205	492	gi|347968721|ref|XP_001688358.2|AGAP002875-PA [Anopheles gambiae str. PEST]	XP_001688358	1.10928e-11	69
CDS_1075_transcript_2206	1281	gi|347969752|ref|XP_001230997.3|AGAP003355-PA [Anopheles gambiae str. PEST]	XP_001230997	0	86
CDS_1076_transcript_2212	1479	gi|312385565|gb|EFR30031.1|hypothetical protein AND_00624 [Anopheles darlingi]	EFR30031	0	94
CDS_1077_transcript_2214	657	gi|347970810|ref|XP_003436642.1|AGAP003874-PC [Anopheles gambiae str. PEST]	XP_003436642	1.43803e-150	95
CDS_1078_transcript_2215	402	gi|158296339|ref|XP_001688959.1|AGAP006701-PA [Anopheles gambiae str. PEST]	XP_001688959	1.75005e-86	97
CDS_1079_transcript_2216	855	gi|347971972|ref|XP_313770.4|AGAP004471-PA [Anopheles gambiae str. PEST]	XP_313770	8.34e-167	98
CDS_1080_transcript_2216	1479	gi|347971970|ref|XP_313769.4|AGAP004470-PA [Anopheles gambiae str. PEST]	XP_313769	0	91
CDS_1081_transcript_2220	1461	gi|403183461|gb|EJY58114.1|AAEL017061-PA [Aedes aegypti]	EJY58114	4.02719e-41	48
CDS_1082_transcript_2221	573	gi|307192320|gb|EFN75587.1|Retrotransposable element Tf2 155 kDa protein type 2 [Harpegnathos saltator]	EFN75587	1.01214e-12	54
CDS_1083_transcript_2223	369	gi|118788447|ref|XP_316723.3|AGAP006684-PA [Anopheles gambiae str. PEST]	XP_316723	1.31438e-52	96
CDS_1084_transcript_2225	396	---Novel---
CDS_1085_transcript_2228	327	gi|312381341|gb|EFR27109.1|hypothetical protein AND_06385 [Anopheles darlingi]	EFR27109	2.21284e-65	99
CDS_1086_transcript_2230	525	gi|118781278|ref|XP_311387.3|AGAP010672-PA [Anopheles gambiae str. PEST]	XP_311387	9.70873e-116	98
CDS_1087_transcript_2232	465	gi|158289759|ref|XP_311418.4|AGAP010701-PA [Anopheles gambiae str. PEST]	XP_311418	2.5776e-73	88
CDS_1088_transcript_2233	333	gi|158297012|ref|XP_317319.4|AGAP008143-PA [Anopheles gambiae str. PEST]	XP_317319	1.12485e-65	99
CDS_1089_transcript_2236	669	gi|158298492|ref|XP_318659.4|AGAP009626-PA [Anopheles gambiae str. PEST]	XP_318659	4.85194e-136	99
CDS_1090_transcript_2238	1953	gi|158297012|ref|XP_317319.4|AGAP008143-PA [Anopheles gambiae str. PEST]	XP_317319	0	96
CDS_1091_transcript_2240	1704	gi|158289987|ref|XP_311576.3|AGAP010368-PA [Anopheles gambiae str. PEST]	XP_311576	0	96
CDS_1092_transcript_2241	396	gi|170047347|ref|XP_001851186.1|DEAD box ATP-dependent RNA helicase [Culex quinquefasciatus]	XP_001851186	1.04082e-14	90
CDS_1093_transcript_2244	561	gi|347969394|ref|XP_312856.4|AGAP003165-PA [Anopheles gambiae str. PEST]	XP_312856	3.8926e-120	95
CDS_1094_transcript_2245	561	gi|347969394|ref|XP_312856.4|AGAP003165-PA [Anopheles gambiae str. PEST]	XP_312856	3.8926e-120	95
CDS_1095_transcript_2247	1239	gi|347969530|ref|XP_312951.5|AGAP003243-PA [Anopheles gambiae str. PEST]	XP_312951	0	83
CDS_1096_transcript_2248	873	gi|347964983|ref|XP_309226.3|AGAP001030-PA [Anopheles gambiae str. PEST]	XP_309226	1.16125e-170	92
CDS_1097_transcript_2253	1419	gi|347969830|ref|XP_311685.5|AGAP003400-PA [Anopheles gambiae str. PEST]	XP_311685	0	84
CDS_1098_transcript_2256	717	gi|58396049|ref|XP_321630.2|AGAP001491-PA [Anopheles gambiae str. PEST]	XP_321630	1.25156e-152	97
CDS_1099_transcript_2257	408	gi|347970339|ref|XP_562525.3|AGAP003661-PA [Anopheles gambiae str. PEST]	XP_562525	1.93765e-79	99
CDS_1100_transcript_2260	609	gi|158287951|ref|XP_309827.4|AGAP010875-PA [Anopheles gambiae str. PEST]	XP_309827	1.41141e-137	96
CDS_1101_transcript_2262	1146	gi|158284547|ref|XP_307325.4|Anopheles gambiae str. PEST AGAP012577-PA [Anopheles gambiae str. PEST]	XP_307325	0	97
CDS_1102_transcript_2262	1605	gi|158284547|ref|XP_307325.4|Anopheles gambiae str. PEST AGAP012577-PA [Anopheles gambiae str. PEST]	XP_307325	0	97
CDS_1103_transcript_2265	549	gi|158294359|ref|XP_315554.3|AGAP005550-PA [Anopheles gambiae str. PEST]	XP_315554	5.0294e-114	96
CDS_1104_transcript_2267	819	gi|158288134|ref|XP_309992.2|AGAP009323-PA [Anopheles gambiae str. PEST]	XP_309992	0	100
CDS_1105_transcript_2269	474	gi|158287479|ref|XP_564375.2|AGAP011147-PA [Anopheles gambiae str. PEST]	XP_564375	5.51583e-79	91
CDS_1106_transcript_2271	1707	gi|158289742|ref|XP_311405.3|AGAP010691-PA [Anopheles gambiae str. PEST]	XP_311405	0	97
CDS_1107_transcript_2272	837	gi|158285440|ref|XP_308307.3|AGAP007566-PA [Anopheles gambiae str. PEST]	XP_308307	7.76493e-155	90
CDS_1108_transcript_2272	1611	gi|158285436|ref|XP_001687891.1|AGAP007565-PA [Anopheles gambiae str. PEST]	XP_001687891	0	84
CDS_1109_transcript_2274	297	---Novel---
CDS_1110_transcript_2275	702	gi|347972001|ref|XP_313785.3|AGAP004487-PA [Anopheles gambiae str. PEST]	XP_313785	1.08601e-125	97
CDS_1111_transcript_2279	984	gi|347968876|ref|XP_311976.5|AGAP002927-PA [Anopheles gambiae str. PEST]	XP_311976	3.23707e-84	84
CDS_1112_transcript_2282	1098	gi|58378269|ref|XP_308350.2|AGAP007531-PA [Anopheles gambiae str. PEST]	XP_308350	0	97
CDS_1113_transcript_2287	1125	gi|158296842|ref|XP_001689008.1|AGAP008286-PA [Anopheles gambiae str. PEST]	XP_001689008	0	92
CDS_1114_transcript_2288	729	gi|118794610|ref|XP_001238514.1|AGAP001505-PA [Anopheles gambiae str. PEST]	XP_001238514	2.2233e-130	96
CDS_1115_transcript_2288	582	gi|118794610|ref|XP_001238514.1|AGAP001505-PA [Anopheles gambiae str. PEST]	XP_001238514	1.15955e-17	97
CDS_1116_transcript_2289	1590	gi|158300592|ref|XP_320471.4|AGAP012053-PA [Anopheles gambiae str. PEST]	XP_320471	0	95
CDS_1117_transcript_2299	1113	gi|158289740|ref|XP_311404.4|AGAP010690-PA [Anopheles gambiae str. PEST]	XP_311404	0	84
CDS_1118_transcript_2301	327	gi|157137827|ref|XP_001657183.1|hypothetical protein AaeL_AAEL013871 [Aedes aegypti]	XP_001657183	1.6973e-37	78
CDS_1119_transcript_2308	840	gi|347963385|ref|XP_310920.4|AGAP000214-PA [Anopheles gambiae str. PEST]	XP_310920	1.55801e-135	80
CDS_1120_transcript_2309	405	gi|58379579|ref|XP_309993.2|AGAP009324-PA [Anopheles gambiae str. PEST]	XP_309993	1.59089e-62	97
CDS_1121_transcript_2310	1950	gi|347967538|ref|XP_307900.5|AGAP002278-PA [Anopheles gambiae str. PEST]	XP_307900	0	97
CDS_1122_transcript_2314	588	gi|58387796|ref|XP_315817.2|AGAP005802-PA [Anopheles gambiae str. PEST]	XP_315817	3.11816e-117	99
CDS_1123_transcript_2318	906	gi|19571839|emb|CAD27473.1|putative microtubule binding protein [Anopheles gambiae]	CAD27473	1.18833e-139	99
CDS_1124_transcript_2321	1359	gi|170028353|ref|XP_001842060.1|conserved hypothetical protein [Culex quinquefasciatus]	XP_001842060	0	96
CDS_1125_transcript_2322	444	gi|31212219|ref|XP_315094.1|AGAP004990-PA [Anopheles gambiae str. PEST]	XP_315094	4.76103e-100	100
CDS_1126_transcript_2326	324	gi|147774992|emb|CAN61705.1|hypothetical protein VITISV_025878 [Vitis vinifera]	CAN61705	2.36386e-09	72
CDS_1127_transcript_2334	300	---Novel---
CDS_1128_transcript_2336	1461	gi|158293702|ref|XP_315051.4|AGAP004953-PA [Anopheles gambiae str. PEST]	XP_315051	0	98
CDS_1129_transcript_2337	906	gi|119112421|ref|XP_311766.3|AGAP003476-PA [Anopheles gambiae str. PEST]	XP_311766	9.5897e-177	96
CDS_1130_transcript_2338	2208	gi|347972397|ref|XP_315133.3|AGAP004672-PA [Anopheles gambiae str. PEST]	XP_315133	1.00195e-129	92
CDS_1131_transcript_2339	843	gi|158288299|ref|XP_310176.2|AGAP009516-PA [Anopheles gambiae str. PEST]	XP_310176	0	99
CDS_1132_transcript_2341	459	gi|58381350|ref|XP_311181.2|AGAP000655-PA [Anopheles gambiae str. PEST]	XP_311181	6.31474e-89	100
CDS_1133_transcript_2344	1095	gi|158287377|ref|XP_309426.4|AGAP011218-PA [Anopheles gambiae str. PEST]	XP_309426	0	100
CDS_1134_transcript_2345	1938	gi|347970194|ref|XP_313353.5|AGAP003596-PA [Anopheles gambiae str. PEST]	XP_313353	0	96
CDS_1135_transcript_2346	525	gi|158287288|ref|XP_309349.3|AGAP011298-PA [Anopheles gambiae str. PEST]	XP_309349	1.34168e-87	75
CDS_1136_transcript_2347	489	gi|58393917|ref|XP_320389.2|AGAP012138-PA [Anopheles gambiae str. PEST]	XP_320389	1.56034e-107	97
CDS_1137_transcript_2348	1161	gi|158301995|ref|XP_321646.3|AGAP001478-PA [Anopheles gambiae str. PEST]	XP_321646	0	98
CDS_1138_transcript_2350	1452	gi|158295580|ref|XP_316291.4|AGAP006225-PA [Anopheles gambiae str. PEST]	XP_316291	0	98
CDS_1139_transcript_2351	1125	gi|58392833|ref|XP_319655.2|AGAP008908-PA [Anopheles gambiae str. PEST]	XP_319655	0	98
CDS_1140_transcript_2354	300	---Novel---
CDS_1141_transcript_2356	465	gi|158295536|ref|XP_316260.4|AGAP006195-PA [Anopheles gambiae str. PEST]	XP_316260	5.83595e-52	77
CDS_1142_transcript_2361	429	gi|347968198|ref|XP_312316.4|AGAP002616-PA [Anopheles gambiae str. PEST]	XP_312316	7.21132e-93	98
CDS_1143_transcript_2365	717	gi|158296203|ref|XP_557311.3|AGAP006635-PA [Anopheles gambiae str. PEST]	XP_557311	3.60813e-137	94
CDS_1144_transcript_2368	714	gi|158301201|ref|XP_320934.4|AGAP002107-PA [Anopheles gambiae str. PEST]	XP_320934	1.94299e-151	96
CDS_1145_transcript_2371	444	gi|347967926|ref|XP_001237468.3|AGAP002464-PA [Anopheles gambiae str. PEST]	XP_001237468	6.15261e-88	96
CDS_1146_transcript_2372	558	gi|158292069|ref|XP_001688455.1|AGAP004349-PA [Anopheles gambiae str. PEST]	XP_001688455	1.26184e-45	98
CDS_1147_transcript_2374	579	gi|312385601|gb|EFR30054.1|hypothetical protein AND_00575 [Anopheles darlingi]	EFR30054	2.98934e-51	80
CDS_1148_transcript_2375	678	gi|158288279|ref|XP_310153.4|AGAP009538-PA [Anopheles gambiae str. PEST]	XP_310153	4.33118e-149	97
CDS_1149_transcript_2382	582	gi|158296918|ref|XP_317242.4|AGAP008228-PA [Anopheles gambiae str. PEST]	XP_317242	7.15888e-141	100
CDS_1150_transcript_2386	1251	gi|158298698|ref|XP_318878.3|AGAP009783-PA [Anopheles gambiae str. PEST]	XP_318878	0	99
CDS_1151_transcript_2387	435	gi|312374874|gb|EFR22346.1|hypothetical protein AND_15402 [Anopheles darlingi]	EFR22346	2.17912e-92	99
CDS_1152_transcript_2391	1089	gi|347964857|ref|XP_003437158.1|AGAP000969-PE [Anopheles gambiae str. PEST]	XP_003437158	0	98
CDS_1153_transcript_2392	741	gi|157124332|ref|XP_001660426.1|ATP synthase subunit d [Aedes aegypti]	XP_001660426	2.00645e-119	98
CDS_1154_transcript_2394	513	gi|157130757|ref|XP_001661997.1|hypothetical protein AaeL_AAEL011861 [Aedes aegypti]	XP_001661997	6.31852e-108	99
CDS_1155_transcript_2396	1092	gi|158300600|ref|XP_320478.4|AGAP012048-PA [Anopheles gambiae str. PEST]	XP_320478	0	100
CDS_1156_transcript_2397	1557	gi|158294407|ref|XP_315580.3|AGAP005573-PA [Anopheles gambiae str. PEST]	XP_315580	1.70106e-142	63
CDS_1157_transcript_2401	423	gi|118788050|ref|XP_316466.3|C-type lectin, galactose-binding (AGAP006430-PA) [Anopheles gambiae str. PEST]	XP_316466	2.90681e-72	87
CDS_1158_transcript_2402	663	gi|31242227|ref|XP_321544.1|AGAP001566-PA [Anopheles gambiae str. PEST]	XP_321544	1.27134e-82	85
CDS_1159_transcript_2406	858	gi|312373718|gb|EFR21411.1|hypothetical protein AND_17075 [Anopheles darlingi]	EFR21411	4.14568e-28	81
CDS_1160_transcript_2408	555	gi|58383727|ref|XP_312755.2|AGAP003069-PA [Anopheles gambiae str. PEST]	XP_312755	9.0102e-119	99
CDS_1161_transcript_2409	870	gi|158294745|ref|XP_315787.4|AGAP005772-PA [Anopheles gambiae str. PEST]	XP_315787	0	99
CDS_1162_transcript_2413	846	gi|158295752|ref|XP_316396.4|AGAP006366-PC [Anopheles gambiae str. PEST]	XP_316396	0	99
CDS_1163_transcript_2415	771	gi|158294325|ref|XP_556168.3|AGAP005529-PC [Anopheles gambiae str. PEST]	XP_556168	4.20861e-124	98
CDS_1164_transcript_2416	369	gi|158291739|ref|XP_313279.4|AGAP003536-PA [Anopheles gambiae str. PEST]	XP_313279	3.0463e-45	97
CDS_1165_transcript_2416	396	gi|158291737|ref|XP_001688430.1|AGAP003535-PA [Anopheles gambiae str. PEST]	XP_001688430	6.85401e-48	92
CDS_1166_transcript_2418	546	---Novel---
CDS_1167_transcript_2425	1731	gi|158291707|ref|XP_313242.4|Anopheles gambiae str. PEST AGAP012481-PA [Anopheles gambiae str. PEST]	XP_313242	0	72
CDS_1168_transcript_2427	774	gi|58391360|ref|XP_318539.2|AGAP010768-PA [Anopheles gambiae str. PEST]	XP_318539	4.58009e-97	85
CDS_1169_transcript_2428	1137	gi|312380713|gb|EFR26631.1|hypothetical protein AND_07152 [Anopheles darlingi]	EFR26631	6.62498e-66	77
CDS_1170_transcript_2429	435	gi|118791376|ref|XP_319722.3|AGAP008974-PA [Anopheles gambiae str. PEST]	XP_319722	5.19226e-94	97
CDS_1171_transcript_2431	1845	gi|158300136|ref|XP_551765.3|AGAP012417-PA [Anopheles gambiae str. PEST]	XP_551765	0	96
CDS_1172_transcript_2436	504	gi|158300236|ref|XP_551849.2|AGAP012340-PA [Anopheles gambiae str. PEST]	XP_551849	9.98679e-41	68
CDS_1173_transcript_2437	1035	gi|158289923|ref|XP_311542.4|AGAP010407-PA [Anopheles gambiae str. PEST]	XP_311542	0	87
CDS_1174_transcript_2440	1503	gi|158287286|ref|XP_309348.4|AGAP011299-PA [Anopheles gambiae str. PEST]	XP_309348	0	91
CDS_1175_transcript_2441	2133	gi|347967163|ref|XP_320953.4|AGAP002089-PA [Anopheles gambiae str. PEST]	XP_320953	0	70
CDS_1176_transcript_2444	783	gi|31223771|ref|XP_317351.1|AGAP008106-PA [Anopheles gambiae str. PEST]	XP_317351	2.15914e-147	97
CDS_1177_transcript_2446	1158	gi|158299354|ref|XP_319459.4|AGAP010268-PA [Anopheles gambiae str. PEST]	XP_319459	5.21813e-176	87
CDS_1178_transcript_2447	636	gi|119112822|ref|XP_318538.3|AGAP010769-PA [Anopheles gambiae str. PEST]	XP_318538	8.38155e-133	94
CDS_1179_transcript_2448	363	gi|312385128|gb|EFR29700.1|hypothetical protein AND_01132 [Anopheles darlingi]	EFR29700	5.8081e-32	68
CDS_1180_transcript_2448	417	gi|312385128|gb|EFR29700.1|hypothetical protein AND_01132 [Anopheles darlingi]	EFR29700	1.12476e-35	70
CDS_1181_transcript_2448	1263	gi|158298377|ref|XP_318542.4|AGAP010766-PA [Anopheles gambiae str. PEST]	XP_318542	0	81
CDS_1182_transcript_2451	615	gi|158285748|ref|XP_308441.4|AGAP007391-PA [Anopheles gambiae str. PEST]	XP_308441	4.48526e-139	96
CDS_1183_transcript_2453	363	gi|119113409|ref|XP_001237242.1|AGAP011081-PA [Anopheles gambiae str. PEST]	XP_001237242	3.39824e-22	100
CDS_1184_transcript_2457	735	gi|312372699|gb|EFR20602.1|hypothetical protein AND_19818 [Anopheles darlingi]	EFR20602	2.17038e-103	92
CDS_1185_transcript_2459	1293	gi|158300908|ref|XP_320710.4|AGAP011805-PA [Anopheles gambiae str. PEST]	XP_320710	0	97
CDS_1186_transcript_2459	1362	gi|158300908|ref|XP_320710.4|AGAP011805-PA [Anopheles gambiae str. PEST]	XP_320710	0	97
CDS_1187_transcript_2460	543	gi|312374941|gb|EFR22400.1|hypothetical protein AND_15307 [Anopheles darlingi]	EFR22400	4.41032e-130	100
CDS_1188_transcript_2464	1638	gi|158290788|ref|XP_312352.3|AGAP002586-PA [Anopheles gambiae str. PEST]	XP_312352	0	99
CDS_1189_transcript_2466	471	gi|118792414|ref|XP_320305.3|AGAP012235-PA [Anopheles gambiae str. PEST]	XP_320305	4.64374e-64	94
CDS_1190_transcript_2468	924	gi|58384260|ref|XP_313156.2|AGAP004240-PA [Anopheles gambiae str. PEST]	XP_313156	0	100
CDS_1191_transcript_2469	1542	gi|347965598|ref|XP_003435790.1|AGAP001257-PB [Anopheles gambiae str. PEST]	XP_003435790	0	98
CDS_1192_transcript_2470	366	---Novel---
CDS_1193_transcript_2470	1539	gi|158287039|ref|XP_309090.4|AGAP005299-PA [Anopheles gambiae str. PEST]	XP_309090	0	93
CDS_1194_transcript_2472	1269	gi|158296081|ref|XP_001688912.1|AGAP006576-PA [Anopheles gambiae str. PEST]	XP_001688912	0	92
CDS_1195_transcript_2483	501	gi|158297126|ref|XP_001689029.1|AGAP008050-PA [Anopheles gambiae str. PEST]	XP_001689029	4.92344e-23	76
CDS_1196_transcript_2484	1023	gi|158284571|ref|XP_307448.4|Anopheles gambiae str. PEST AGAP012518-PA [Anopheles gambiae str. PEST]	XP_307448	0	94
CDS_1197_transcript_2485	312	gi|312380721|gb|EFR26637.1|hypothetical protein AND_07133 [Anopheles darlingi]	EFR26637	2.98037e-36	100
CDS_1198_transcript_2486	726	gi|158293442|ref|XP_314780.3|AGAP008680-PA [Anopheles gambiae str. PEST]	XP_314780	4.6422e-134	99
CDS_1199_transcript_2489	1344	gi|312380306|gb|EFR26338.1|hypothetical protein AND_07670 [Anopheles darlingi]	EFR26338	4.15093e-54	51
CDS_1200_transcript_2490	2526	gi|312377523|gb|EFR24335.1|hypothetical protein AND_11149 [Anopheles darlingi]	EFR24335	0	91
CDS_1201_transcript_2497	1620	gi|58389096|ref|XP_316781.2|AGAP000818-PA [Anopheles gambiae str. PEST]	XP_316781	0	93
CDS_1202_transcript_2502	573	gi|347967990|ref|XP_312428.5|AGAP002511-PA [Anopheles gambiae str. PEST]	XP_312428	5.20718e-31	79
CDS_1203_transcript_2503	1041	gi|31241367|ref|XP_321114.1|AGAP001948-PA [Anopheles gambiae str. PEST]	XP_321114	0	97
CDS_1204_transcript_2507	453	gi|347971542|ref|XP_003436755.1|AGAP004247-PC [Anopheles gambiae str. PEST]	XP_003436755	8.77635e-80	96
CDS_1205_transcript_2508	621	gi|347966551|ref|XP_321299.4|AGAP001778-PA [Anopheles gambiae str. PEST]	XP_321299	1.75036e-123	95
CDS_1206_transcript_2509	759	gi|119112775|ref|XP_318513.3|AGAP010795-PA [Anopheles gambiae str. PEST]	XP_318513	8.15511e-157	99
CDS_1207_transcript_2513	1026	gi|118791842|ref|XP_319981.3|AGAP009204-PA [Anopheles gambiae str. PEST]	XP_319981	0	99
CDS_1208_transcript_2515	633	gi|158292111|ref|XP_313667.3|AGAP004382-PA [Anopheles gambiae str. PEST]	XP_313667	8.56203e-142	96
CDS_1209_transcript_2516	1221	gi|157125085|ref|XP_001660613.1|xpa-binding protein 1 (mbdin) [Aedes aegypti]	XP_001660613	0	85
CDS_1210_transcript_2516	1323	gi|158300121|ref|XP_320119.6|AGAP010315-PA [Anopheles gambiae str. PEST]	XP_320119	0	86
CDS_1211_transcript_2520	738	gi|158299624|ref|XP_319708.4|AGAP008955-PA [Anopheles gambiae str. PEST]	XP_319708	2.9883e-154	89
CDS_1212_transcript_2521	621	gi|158300661|ref|XP_320523.4|AGAP012009-PA [Anopheles gambiae str. PEST]	XP_320523	4.11151e-104	91
CDS_1213_transcript_2524	1215	gi|158286129|ref|XP_308594.4|AGAP007175-PA [Anopheles gambiae str. PEST]	XP_308594	0	99
CDS_1214_transcript_2526	324	gi|347963415|ref|XP_310896.5|AGAP000234-PA [Anopheles gambiae str. PEST]	XP_310896	1.68406e-29	78
CDS_1215_transcript_2526	360	---Novel---
CDS_1216_transcript_2528	834	gi|158295219|ref|XP_316088.3|AGAP006041-PA [Anopheles gambiae str. PEST]	XP_316088	3.93508e-124	81
CDS_1217_transcript_2529	777	gi|158294165|ref|XP_315425.4|AGAP005418-PA [Anopheles gambiae str. PEST]	XP_315425	1.77681e-163	93
CDS_1218_transcript_2531	663	gi|157125897|ref|XP_001654442.1|hypothetical protein AaeL_AAEL010304 [Aedes aegypti]	XP_001654442	5.50658e-61	85
CDS_1219_transcript_2532	996	gi|347971093|ref|XP_554420.4|AGAP004023-PA [Anopheles gambiae str. PEST]	XP_554420	0	91
CDS_1220_transcript_2533	1245	gi|158285361|ref|XP_308268.3|AGAP007604-PA [Anopheles gambiae str. PEST]	XP_308268	0	91
CDS_1221_transcript_2534	609	gi|158295462|ref|XP_316221.4|AGAP006163-PA [Anopheles gambiae str. PEST]	XP_316221	1.06537e-62	78
CDS_1222_transcript_2535	675	---Novel---
CDS_1223_transcript_2537	321	gi|3170241|gb|AAC18057.1|TU37B2 [Anopheles gambiae]	AAC18057	2.14216e-64	99
CDS_1224_transcript_2544	1236	gi|347969435|ref|XP_312888.5|AGAP003191-PA [Anopheles gambiae str. PEST]	XP_312888	0	99
CDS_1225_transcript_2546	297	gi|158289066|ref|XP_310848.3|AGAP000272-PA [Anopheles gambiae str. PEST]	XP_310848	3.6277e-57	96
CDS_1226_transcript_2547	552	gi|158294114|ref|XP_556035.3|AGAP005393-PA [Anopheles gambiae str. PEST]	XP_556035	1.77351e-106	84
CDS_1227_transcript_2554	1353	gi|158287465|ref|XP_309491.4|AGAP011158-PA [Anopheles gambiae str. PEST]	XP_309491	0	96
CDS_1228_transcript_2556	2049	gi|158287487|ref|XP_309506.4|AGAP011142-PA [Anopheles gambiae str. PEST]	XP_309506	0	98
CDS_1229_transcript_2558	732	gi|118793733|ref|XP_321046.3|AGAP002011-PA [Anopheles gambiae str. PEST]	XP_321046	3.1515e-164	99
CDS_1230_transcript_2568	1698	gi|158285107|ref|XP_308147.4|AGAP007729-PA [Anopheles gambiae str. PEST]	XP_308147	0	95
CDS_1231_transcript_2572	2007	gi|347971961|ref|XP_562222.4|AGAP004466-PA [Anopheles gambiae str. PEST]	XP_562222	0	86
CDS_1232_transcript_2573	1479	gi|58392331|ref|XP_319288.2|AGAP010133-PA [Anopheles gambiae str. PEST]	XP_319288	0	93
CDS_1233_transcript_2578	1551	gi|158298092|ref|XP_318214.4|AGAP010304-PA [Anopheles gambiae str. PEST]	XP_318214	0	92
CDS_1234_transcript_2579	702	gi|158285540|ref|XP_308362.4|AGAP007514-PA [Anopheles gambiae str. PEST]	XP_308362	1.38521e-157	97
CDS_1235_transcript_2583	1977	gi|158286376|ref|XP_308715.4|AGAP007048-PA [Anopheles gambiae str. PEST]	XP_308715	5.48522e-170	67
CDS_1236_transcript_2585	1200	gi|158299224|ref|XP_319348.4|AGAP010174-PA [Anopheles gambiae str. PEST]	XP_319348	0	96
CDS_1237_transcript_2593	990	gi|158286534|ref|XP_308794.4|AGAP006963-PA [Anopheles gambiae str. PEST]	XP_308794	3.49935e-171	85
CDS_1238_transcript_2598	738	gi|58377512|ref|XP_309682.2|AGAP003485-PA [Anopheles gambiae str. PEST]	XP_309682	2.94251e-134	99
CDS_1239_transcript_2599	627	gi|347965503|ref|XP_321946.4|AGAP001211-PA [Anopheles gambiae str. PEST]	XP_321946	5.40957e-151	99
CDS_1240_transcript_2603	1482	gi|158285378|ref|XP_564645.3|AGAP007595-PA [Anopheles gambiae str. PEST]	XP_564645	3.17535e-135	57
CDS_1241_transcript_2604	1158	gi|347963895|ref|XP_565888.3|AGAP000475-PA [Anopheles gambiae str. PEST]	XP_565888	0	84
CDS_1242_transcript_2607	891	gi|158297289|ref|XP_317551.4|AGAP007930-PA [Anopheles gambiae str. PEST]	XP_317551	6.86785e-147	96
CDS_1243_transcript_2610	501	gi|58376369|ref|XP_308577.2|AGAP007208-PA [Anopheles gambiae str. PEST]	XP_308577	3.62473e-101	98
CDS_1244_transcript_2615	642	gi|158299706|ref|XP_319758.4|AGAP009010-PA [Anopheles gambiae str. PEST]	XP_319758	6.40421e-31	61
CDS_1245_transcript_2617	1383	gi|347968352|ref|XP_312242.4|AGAP002682-PA [Anopheles gambiae str. PEST]	XP_312242	0	95
CDS_1246_transcript_2621	534	gi|158291358|ref|XP_312872.4|AGAP003177-PA [Anopheles gambiae str. PEST]	XP_312872	6.7198e-70	91
CDS_1247_transcript_2622	741	gi|119114210|ref|XP_319120.2|AGAP009982-PA [Anopheles gambiae str. PEST]	XP_319120	8.4028e-110	85
CDS_1248_transcript_2622	321	gi|119114210|ref|XP_319120.2|AGAP009982-PA [Anopheles gambiae str. PEST]	XP_319120	1.22755e-41	97
CDS_1249_transcript_2623	1332	gi|158299273|ref|XP_001689187.1|AGAP010205-PA [Anopheles gambiae str. PEST]	XP_001689187	0	87
CDS_1250_transcript_2624	624	gi|347966247|ref|XP_321482.4|AGAP001617-PA [Anopheles gambiae str. PEST]	XP_321482	4.30197e-151	99
CDS_1251_transcript_2625	1335	gi|158294722|ref|XP_315772.3|AGAP005759-PA [Anopheles gambiae str. PEST]	XP_315772	0	86
CDS_1252_transcript_2629	609	gi|158285750|ref|XP_308442.4|AGAP007390-PA [Anopheles gambiae str. PEST]	XP_308442	1.20088e-136	99
CDS_1253_transcript_2631	489	gi|312385104|gb|EFR29680.1|hypothetical protein AND_01161 [Anopheles darlingi]	EFR29680	3.74958e-51	98
CDS_1254_transcript_2634	477	gi|118779227|ref|XP_309138.3|AGAP000949-PA [Anopheles gambiae str. PEST]	XP_309138	4.58941e-98	93
CDS_1255_transcript_2640	720	gi|347964573|ref|XP_316786.4|AGAP000822-PA [Anopheles gambiae str. PEST]	XP_316786	3.51588e-115	88
CDS_1256_transcript_2640	792	gi|312382356|gb|EFR27844.1|hypothetical protein AND_04981 [Anopheles darlingi]	EFR27844	1.58651e-159	89
CDS_1257_transcript_2642	489	gi|158295018|ref|XP_315959.4|AGAP005929-PA [Anopheles gambiae str. PEST]	XP_315959	2.648e-100	96
CDS_1258_transcript_2645	693	gi|158301478|ref|XP_321163.4|AGAP001903-PA [Anopheles gambiae str. PEST]	XP_321163	1.6731e-129	100
CDS_1259_transcript_2648	876	gi|158285783|ref|XP_001687947.1|AGAP007373-PA [Anopheles gambiae str. PEST]	XP_001687947	0	99
CDS_1260_transcript_2650	459	gi|58376624|ref|XP_308748.2|AGAP007024-PA [Anopheles gambiae str. PEST]	XP_308748	3.29274e-91	100
CDS_1261_transcript_2651	810	gi|158291972|ref|XP_313518.4|Anopheles gambiae str. PEST AGAP012521-PA [Anopheles gambiae str. PEST]	XP_313518	7.98255e-111	84
CDS_1262_transcript_2653	600	gi|347968081|ref|XP_312377.5|AGAP002563-PA [Anopheles gambiae str. PEST]	XP_312377	6.59699e-136	95
CDS_1263_transcript_2655	1209	gi|158285147|ref|XP_308163.4|AGAP007713-PD [Anopheles gambiae str. PEST]	XP_308163	0	98
CDS_1264_transcript_2657	318	gi|158295511|ref|XP_316249.4|AGAP006184-PA [Anopheles gambiae str. PEST]	XP_316249	6.87907e-42	96
CDS_1265_transcript_2658	1014	gi|158295333|ref|XP_316158.3|AGAP006099-PA [Anopheles gambiae str. PEST]	XP_316158	0	96
CDS_1266_transcript_2662	420	gi|347970249|ref|XP_003436540.1|AGAP003623-PC [Anopheles gambiae str. PEST]	XP_003436540	2.25536e-87	100
CDS_1267_transcript_2663	804	gi|119112432|ref|XP_317608.3|AGAP007885-PA [Anopheles gambiae str. PEST]	XP_317608	4.89218e-177	96
CDS_1268_transcript_2666	489	gi|312384513|gb|EFR29225.1|hypothetical protein AND_02018 [Anopheles darlingi]	EFR29225	2.07186e-11	87
CDS_1269_transcript_2667	849	gi|312377902|gb|EFR24618.1|hypothetical protein AND_10662 [Anopheles darlingi]	EFR24618	3.40691e-89	94
CDS_1270_transcript_2673	912	gi|347971013|ref|XP_003436675.1|AGAP003982-PB [Anopheles gambiae str. PEST]	XP_003436675	0	94
CDS_1271_transcript_2674	894	gi|158302460|ref|XP_322008.3|AGAP001152-PA [Anopheles gambiae str. PEST]	XP_322008	0	99
CDS_1272_transcript_2674	1209	gi|158302458|ref|XP_322007.4|AGAP001153-PA [Anopheles gambiae str. PEST]	XP_322007	0	97
CDS_1273_transcript_2675	1128	gi|58387790|ref|XP_315811.2|AGAP005797-PA [Anopheles gambiae str. PEST]	XP_315811	0	95
CDS_1274_transcript_2677	2271	gi|158285111|ref|XP_308149.4|AGAP007727-PA [Anopheles gambiae str. PEST]	XP_308149	0	99
CDS_1275_transcript_2683	312	gi|158287723|ref|XP_309693.4|AGAP011028-PA [Anopheles gambiae str. PEST]	XP_309693	1.85152e-39	85
CDS_1276_transcript_2685	393	gi|158294043|ref|XP_001688646.1|AGAP005355-PA [Anopheles gambiae str. PEST]	XP_001688646	1.34495e-52	83
CDS_1277_transcript_2688	1317	gi|158291405|ref|XP_312923.4|AGAP003215-PA [Anopheles gambiae str. PEST]	XP_312923	0	99
CDS_1278_transcript_2692	654	gi|312382986|gb|EFR28235.1|hypothetical protein AND_04070 [Anopheles darlingi]	EFR28235	1.67927e-137	95
CDS_1279_transcript_2698	861	gi|158291183|ref|XP_312663.4|AGAP002308-PA [Anopheles gambiae str. PEST]	XP_312663	5.62186e-130	80
CDS_1280_transcript_2700	1005	gi|347965082|ref|XP_318286.5|AGAP001070-PA [Anopheles gambiae str. PEST]	XP_318286	0	91
CDS_1281_transcript_2703	609	gi|347969093|ref|XP_311848.5|AGAP003028-PA [Anopheles gambiae str. PEST]	XP_311848	1.56648e-126	100
CDS_1282_transcript_2706	342	gi|118783438|ref|XP_312991.3|AGAP004113-PA [Anopheles gambiae str. PEST]	XP_312991	7.85612e-66	92
CDS_1283_transcript_2707	531	gi|195139038|ref|XP_002012639.1|GI21366 [Drosophila mojavensis]	XP_002012639	1.11814e-22	64
CDS_1284_transcript_2713	1134	gi|347965893|ref|XP_003435830.1|AGAP001434-PB [Anopheles gambiae str. PEST]	XP_003435830	0	99
CDS_1285_transcript_2715	426	gi|158293323|ref|XP_314682.4|AGAP008577-PA [Anopheles gambiae str. PEST]	XP_314682	1.68854e-92	97
CDS_1286_transcript_2719	1371	gi|347967013|ref|XP_321039.5|AGAP002016-PA [Anopheles gambiae str. PEST]	XP_321039	0	94
CDS_1287_transcript_2721	915	gi|347971744|ref|XP_001237516.3|AGAP004348-PA [Anopheles gambiae str. PEST]	XP_001237516	3.75892e-78	65
CDS_1288_transcript_2722	651	gi|158287935|ref|XP_309808.4|AGAP010886-PA [Anopheles gambiae str. PEST]	XP_309808	2.92528e-102	98
CDS_1289_transcript_2724	741	gi|158302285|ref|XP_321862.3|AGAP001285-PA [Anopheles gambiae str. PEST]	XP_321862	1.40663e-97	95
CDS_1290_transcript_2726	915	gi|347965374|ref|XP_322025.4|AGAP001136-PA [Anopheles gambiae str. PEST]	XP_322025	0	97
CDS_1291_transcript_2729	1299	gi|347969054|ref|XP_003436353.1|AGAP003008-PB [Anopheles gambiae str. PEST]	XP_003436353	0	99
CDS_1292_transcript_2730	687	gi|312371573|gb|EFR19722.1|hypothetical protein AND_21916 [Anopheles darlingi]	EFR19722	1.03133e-19	91
CDS_1293_transcript_2733	423	gi|157116381|ref|XP_001658449.1|dynactin subunit P25 [Aedes aegypti]	XP_001658449	5.64929e-92	99
CDS_1294_transcript_2737	360	gi|158297001|ref|XP_317307.4|AGAP008156-PA [Anopheles gambiae str. PEST]	XP_317307	1.31869e-26	90
CDS_1295_transcript_2737	1104	gi|158297001|ref|XP_317307.4|AGAP008156-PA [Anopheles gambiae str. PEST]	XP_317307	0	95
CDS_1296_transcript_2737	960	gi|158296999|ref|XP_317306.3|AGAP008157-PA [Anopheles gambiae str. PEST]	XP_317306	1.64519e-178	99
CDS_1297_transcript_2738	384	gi|347966256|ref|XP_321478.5|AGAP001621-PA [Anopheles gambiae str. PEST]	XP_321478	2.73329e-73	99
CDS_1298_transcript_2739	369	gi|58380489|ref|XP_310582.2|AGAP000509-PA [Anopheles gambiae str. PEST]	XP_310582	7.61064e-82	100
CDS_1299_transcript_2742	2346	gi|347965318|ref|XP_001238577.3|AGAP001107-PA [Anopheles gambiae str. PEST]	XP_001238577	0	69
CDS_1300_transcript_2743	2007	gi|158294927|ref|XP_315906.4|AGAP005881-PA [Anopheles gambiae str. PEST]	XP_315906	0	89
CDS_1301_transcript_2749	2361	gi|158285422|ref|XP_564675.3|AGAP007573-PA [Anopheles gambiae str. PEST]	XP_564675	5.24056e-119	71
CDS_1302_transcript_2751	1002	gi|157134083|ref|XP_001663138.1|hypothetical protein AaeL_AAEL012964 [Aedes aegypti]	XP_001663138	1.13342e-66	66
CDS_1303_transcript_2752	300	gi|388506082|gb|AFK41107.1|unknown [Lotus japonicus]	AFK41107	6.00568e-18	97
CDS_1304_transcript_2754	1596	gi|158290192|ref|XP_311767.4|AGAP003477-PA [Anopheles gambiae str. PEST]	XP_311767	0	98
CDS_1305_transcript_2755	1056	gi|158284433|ref|XP_560966.5|AGAP012792-PA [Anopheles gambiae str. PEST]	XP_560966	0	96
CDS_1306_transcript_2761	324	---Novel---
CDS_1307_transcript_2763	312	gi|158292477|ref|XP_313939.4|AGAP005064-PA [Anopheles gambiae str. PEST]	XP_313939	8.59145e-33	91
CDS_1308_transcript_2764	318	gi|347966561|ref|XP_003435931.1|AGAP013458-PB [Anopheles gambiae str. PEST]	XP_003435931	2.47301e-21	75
CDS_1309_transcript_2765	690	gi|312380898|gb|EFR26772.1|hypothetical protein AND_06926 [Anopheles darlingi]	EFR26772	1.68689e-159	97
CDS_1310_transcript_2765	501	gi|158287282|ref|XP_001688182.1|AGAP011301-PA [Anopheles gambiae str. PEST]	XP_001688182	8.15883e-88	90
CDS_1311_transcript_2766	612	gi|158299040|ref|XP_001238091.2|AGAP010013-PA [Anopheles gambiae str. PEST]	XP_001238091	1.20419e-61	96
CDS_1312_transcript_2770	525	gi|29650192|gb|AAO88054.1|ribosomal protein S6 [Anopheles stephensi]	AAO88054	8.14471e-119	98
CDS_1313_transcript_2771	678	gi|118783599|ref|XP_313105.2|AGAP004204-PA [Anopheles gambiae str. PEST]	XP_313105	8.33634e-146	96
CDS_1314_transcript_2774	1206	gi|158298342|ref|XP_318516.3|AGAP010792-PA [Anopheles gambiae str. PEST]	XP_318516	0	99
CDS_1315_transcript_2775	831	gi|170044562|ref|XP_001849912.1|conserved hypothetical protein [Culex quinquefasciatus]	XP_001849912	7.35915e-162	91
CDS_1316_transcript_2775	321	---Novel---
CDS_1317_transcript_2778	495	gi|58377414|ref|XP_309610.2|AGAP004056-PA [Anopheles gambiae str. PEST]	XP_309610	1.37166e-91	94
CDS_1318_transcript_2779	2109	gi|158286867|ref|XP_308972.4|AGAP006772-PA [Anopheles gambiae str. PEST]	XP_308972	1.01168e-176	92
CDS_1319_transcript_2784	1509	gi|158291425|ref|XP_312936.3|AGAP003228-PA [Anopheles gambiae str. PEST]	XP_312936	0	99
CDS_1320_transcript_2785	849	gi|347968033|ref|XP_312402.5|AGAP002536-PA [Anopheles gambiae str. PEST]	XP_312402	3.35799e-161	93
CDS_1321_transcript_2789	678	gi|347965302|ref|XP_551751.2|AGAP001096-PA [Anopheles gambiae str. PEST]	XP_551751	3.97037e-92	79
CDS_1322_transcript_2791	687	gi|58393955|ref|XP_320415.2|AGAP012113-PA [Anopheles gambiae str. PEST]	XP_320415	4.89795e-150	94
CDS_1323_transcript_2795	1251	gi|347965902|ref|XP_321691.5|AGAP001440-PA [Anopheles gambiae str. PEST]	XP_321691	0	100
CDS_1324_transcript_2796	441	gi|312377827|gb|EFR24563.1|hypothetical protein AND_10744 [Anopheles darlingi]	EFR24563	1.02874e-50	76
CDS_1325_transcript_2800	636	gi|347969466|ref|XP_003436419.1|AGAP003206-PB [Anopheles gambiae str. PEST]	XP_003436419	1.39496e-103	93
CDS_1326_transcript_2801	1323	gi|347963531|ref|XP_310836.5|AGAP000285-PA [Anopheles gambiae str. PEST]	XP_310836	0	96
CDS_1327_transcript_2802	336	---Novel---
CDS_1328_transcript_2808	2082	gi|312376907|gb|EFR23864.1|hypothetical protein AND_11946 [Anopheles darlingi]	EFR23864	0	78
CDS_1329_transcript_2813	306	---Novel---
CDS_1330_transcript_2815	375	gi|312376709|gb|EFR23717.1|hypothetical protein AND_12364 [Anopheles darlingi]	EFR23717	2.75536e-50	100
CDS_1331_transcript_2816	480	gi|31201253|ref|XP_309574.1|AGAP011076-PA [Anopheles gambiae str. PEST]	XP_309574	1.31158e-112	98
CDS_1332_transcript_2817	567	gi|157130984|ref|XP_001662109.1|oxysterol binding protein 9, putative [Aedes aegypti]	XP_001662109	1.52421e-105	93
CDS_1333_transcript_2818	798	gi|158302218|ref|XP_001238545.2|AGAP001325-PA [Anopheles gambiae str. PEST]	XP_001238545	1.68295e-132	98
CDS_1334_transcript_2821	2568	gi|347967245|ref|XP_308053.4|AGAP002142-PA [Anopheles gambiae str. PEST]	XP_308053	0	85
CDS_1335_transcript_2827	768	gi|158296518|ref|XP_316909.4|AGAP008532-PA [Anopheles gambiae str. PEST]	XP_316909	0	99
CDS_1336_transcript_2829	570	gi|157106238|ref|XP_001649233.1|hypothetical protein AaeL_AAEL004463 [Aedes aegypti]	XP_001649233	7.14339e-78	77
CDS_1337_transcript_2830	735	gi|347964279|ref|XP_311211.5|AGAP000682-PA [Anopheles gambiae str. PEST]	XP_311211	3.98619e-167	96
CDS_1338_transcript_2831	537	gi|347965501|ref|XP_321947.5|AGAP001209-PA [Anopheles gambiae str. PEST]	XP_321947	1.16987e-59	74
CDS_1339_transcript_2833	462	---Novel---
CDS_1340_transcript_2834	849	gi|158295880|ref|XP_316505.3|AGAP006462-PA [Anopheles gambiae str. PEST]	XP_316505	1.01124e-144	84
CDS_1341_transcript_2834	891	gi|158295882|ref|XP_001688877.1|AGAP006462-PB [Anopheles gambiae str. PEST]	XP_001688877	1.46554e-90	100
CDS_1342_transcript_2836	792	gi|347965806|ref|XP_001238532.3|AGAP001392-PA [Anopheles gambiae str. PEST]	XP_001238532	2.11708e-103	74
CDS_1343_transcript_2837	903	gi|58383536|ref|XP_312601.2|AGAP002358-PA [Anopheles gambiae str. PEST]	XP_312601	0	99
CDS_1344_transcript_2844	789	gi|158290761|ref|XP_312329.4|AGAP002606-PA [Anopheles gambiae str. PEST]	XP_312329	4.19842e-176	98
CDS_1345_transcript_2846	1848	gi|158297357|ref|XP_317605.4|AGAP007887-PA [Anopheles gambiae str. PEST]	XP_317605	7.53034e-77	71
CDS_1346_transcript_2847	483	gi|118793068|ref|XP_320662.3|AGAP011858-PA [Anopheles gambiae str. PEST]	XP_320662	4.45519e-61	82
CDS_1347_transcript_2850	894	gi|158295574|ref|XP_316292.4|AGAP006222-PA [Anopheles gambiae str. PEST]	XP_316292	3.84843e-179	90
CDS_1348_transcript_2852	588	gi|158293803|ref|XP_315121.4|AGAP005014-PA [Anopheles gambiae str. PEST]	XP_315121	1.36634e-106	90
CDS_1349_transcript_2853	528	gi|158295066|ref|XP_315991.4|AGAP005953-PA [Anopheles gambiae str. PEST]	XP_315991	1.09965e-37	84
CDS_1350_transcript_2856	378	---Novel---
CDS_1351_transcript_2857	1077	gi|158300252|ref|XP_551859.3|AGAP012330-PA [Anopheles gambiae str. PEST]	XP_551859	0	94
CDS_1352_transcript_2859	504	gi|312373610|gb|EFR21320.1|hypothetical protein AND_17210 [Anopheles darlingi]	EFR21320	1.95872e-64	100
CDS_1353_transcript_2860	429	gi|118789314|ref|XP_317333.3|AGAP008127-PA [Anopheles gambiae str. PEST]	XP_317333	1.02141e-80	93
CDS_1354_transcript_2864	552	gi|158286319|ref|XP_308676.4|AGAP007082-PA [Anopheles gambiae str. PEST]	XP_308676	3.13057e-122	95
CDS_1355_transcript_2867	834	---Novel---
CDS_1356_transcript_2867	510	gi|347969277|ref|XP_312797.5|AGAP003114-PA [Anopheles gambiae str. PEST]	XP_312797	1.29243e-96	99
CDS_1357_transcript_2868	1584	gi|118794426|ref|XP_321470.3|AGAP001627-PA [Anopheles gambiae str. PEST]	XP_321470	0	98
CDS_1358_transcript_2869	546	gi|158297357|ref|XP_317605.4|AGAP007887-PA [Anopheles gambiae str. PEST]	XP_317605	1.53361e-57	81
CDS_1359_transcript_2876	1281	gi|158294766|ref|XP_315797.4|AGAP005781-PA [Anopheles gambiae str. PEST]	XP_315797	0	97
CDS_1360_transcript_2877	675	gi|347966630|ref|XP_321258.5|AGAP001802-PA [Anopheles gambiae str. PEST]	XP_321258	1.24376e-145	97
CDS_1361_transcript_2878	1683	gi|158293878|ref|XP_315213.4|AGAP004609-PA [Anopheles gambiae str. PEST]	XP_315213	0	90
CDS_1362_transcript_2879	1119	gi|158291185|ref|XP_312664.3|AGAP002307-PA [Anopheles gambiae str. PEST]	XP_312664	0	96
CDS_1363_transcript_2882	504	gi|347965949|ref|XP_321671.4|AGAP001454-PA [Anopheles gambiae str. PEST]	XP_321671	5.77836e-116	98
CDS_1364_transcript_2886	672	gi|158297134|ref|XP_001689033.1|AGAP008046-PA [Anopheles gambiae str. PEST]	XP_001689033	3.14132e-80	74
CDS_1365_transcript_2887	1455	gi|158287919|ref|XP_001688250.1|AGAP010897-PA [Anopheles gambiae str. PEST]	XP_001688250	0	92
CDS_1366_transcript_2888	483	gi|312385103|gb|EFR29679.1|hypothetical protein AND_01159 [Anopheles darlingi]	EFR29679	2.84509e-104	95
CDS_1367_transcript_2889	678	gi|312382316|gb|EFR27817.1|hypothetical protein AND_05059 [Anopheles darlingi]	EFR27817	2.96292e-113	75
CDS_1368_transcript_2894	1593	gi|158300099|ref|XP_320089.2|AGAP009291-PA [Anopheles gambiae str. PEST]	XP_320089	0	97
CDS_1369_transcript_2895	372	gi|58392524|ref|XP_319432.2|AGAP010244-PA [Anopheles gambiae str. PEST]	XP_319432	4.33165e-33	82
CDS_1370_transcript_2896	975	gi|158302407|ref|XP_001689380.1|AGAP001196-PA [Anopheles gambiae str. PEST]	XP_001689380	3.65734e-130	85
CDS_1371_transcript_2899	1677	gi|347966408|ref|XP_321392.5|AGAP001699-PA [Anopheles gambiae str. PEST]	XP_321392	0	98
CDS_1372_transcript_2903	432	gi|347967051|ref|XP_321015.5|AGAP002037-PA [Anopheles gambiae str. PEST]	XP_321015	1.2855e-92	96
CDS_1373_transcript_2905	789	gi|118790083|ref|XP_318014.3|AGAP004797-PA [Anopheles gambiae str. PEST]	XP_318014	1.27053e-163	93
CDS_1374_transcript_2907	843	gi|347969978|ref|XP_309679.5|AGAP003488-PA [Anopheles gambiae str. PEST]	XP_309679	5.47474e-145	89
CDS_1375_transcript_2912	1890	gi|158290867|ref|XP_312412.4|AGAP002525-PA [Anopheles gambiae str. PEST]	XP_312412	0	93
CDS_1376_transcript_2913	918	gi|158295589|ref|XP_316300.3|AGAP006232-PA [Anopheles gambiae str. PEST]	XP_316300	6.62491e-160	87
CDS_1377_transcript_2915	1143	gi|158300275|ref|XP_320240.4|AGAP012301-PA [Anopheles gambiae str. PEST]	XP_320240	0	89
CDS_1378_transcript_2919	651	gi|58379575|ref|XP_309991.2|AGAP009322-PA [Anopheles gambiae str. PEST]	XP_309991	1.18582e-116	98
CDS_1379_transcript_2921	2097	gi|158296997|ref|XP_317303.4|AGAP008159-PA [Anopheles gambiae str. PEST]	XP_317303	0	95
CDS_1380_transcript_2924	945	gi|118782546|ref|XP_312344.3|AGAP002594-PA [Anopheles gambiae str. PEST]	XP_312344	2.09343e-121	86
CDS_1381_transcript_2925	1914	gi|158299238|ref|XP_319360.4|AGAP010182-PA [Anopheles gambiae str. PEST]	XP_319360	0	97
CDS_1382_transcript_2928	300	gi|118791731|ref|XP_319905.3|AGAP009145-PA [Anopheles gambiae str. PEST]	XP_319905	2.15581e-17	77
CDS_1383_transcript_2929	369	gi|119112622|ref|XP_001237968.1|AGAP007790-PA [Anopheles gambiae str. PEST]	XP_001237968	2.89573e-69	92
CDS_1384_transcript_2930	771	gi|347966306|ref|XP_003435894.1|AGAP001644-PB [Anopheles gambiae str. PEST]	XP_003435894	0	99
CDS_1385_transcript_2931	348	gi|158296360|ref|XP_001231057.2|Anopheles gambiae str. PEST AGAP012433-PA [Anopheles gambiae str. PEST]	XP_001231057	3.08767e-69	96
CDS_1386_transcript_2932	1059	gi|71383976|gb|AAZ31061.1|actin 6 [Aedes aegypti]	AAZ31061	0	100
CDS_1387_transcript_2932	825	gi|158293921|ref|XP_315269.4|AGAP011516-PA [Anopheles gambiae str. PEST]	XP_315269	0	100
CDS_1388_transcript_2932	336	---Novel---
CDS_1389_transcript_2938	732	gi|157115597|ref|XP_001652627.1|DNA helicase recq1 [Aedes aegypti]	XP_001652627	9.69673e-41	66
CDS_1390_transcript_2941	738	gi|158293006|ref|XP_001688558.1|AGAP004877-PB [Anopheles gambiae str. PEST]	XP_001688558	4.19653e-154	96
CDS_1391_transcript_2944	990	gi|347965310|ref|XP_322068.4|AGAP001099-PA [Anopheles gambiae str. PEST]	XP_322068	2.1674e-156	91
CDS_1392_transcript_2946	561	gi|347965632|ref|XP_321878.4|AGAP001273-PA [Anopheles gambiae str. PEST]	XP_321878	3.41474e-124	97
CDS_1393_transcript_2947	2025	gi|347971688|ref|XP_313587.5|AGAP004315-PA [Anopheles gambiae str. PEST]	XP_313587	0	93
CDS_1394_transcript_2949	1488	gi|347967562|ref|XP_307887.5|AGAP002291-PA [Anopheles gambiae str. PEST]	XP_307887	0	96
CDS_1395_transcript_2954	465	gi|158292598|ref|XP_314002.4|AGAP005121-PB [Anopheles gambiae str. PEST]	XP_314002	1.58619e-102	98
CDS_1396_transcript_2956	1059	gi|347971551|ref|XP_313169.5|AGAP004249-PA [Anopheles gambiae str. PEST]	XP_313169	6.52915e-123	79
CDS_1397_transcript_2959	942	gi|158291637|ref|XP_313154.4|AGAP004238-PA [Anopheles gambiae str. PEST]	XP_313154	0	100
CDS_1398_transcript_2960	1644	gi|374720905|gb|AEZ67841.1|AGAP002759-PA [Anopheles stephensi]	AEZ67841	0	100
CDS_1399_transcript_2962	1419	gi|158285434|ref|XP_308306.4|AGAP007567-PA [Anopheles gambiae str. PEST]	XP_308306	0	73
CDS_1400_transcript_2966	330	gi|118795299|ref|XP_322065.3|AGAP001102-PA [Anopheles gambiae str. PEST]	XP_322065	2.29453e-62	98
CDS_1401_transcript_2966	1221	gi|158302542|ref|XP_322064.4|AGAP001103-PA [Anopheles gambiae str. PEST]	XP_322064	0	99
CDS_1402_transcript_2970	372	gi|158290406|ref|XP_312002.3|AGAP002901-PA [Anopheles gambiae str. PEST]	XP_312002	6.44708e-78	89
CDS_1403_transcript_2972	582	gi|158292433|ref|XP_313912.4|AGAP005042-PA [Anopheles gambiae str. PEST]	XP_313912	1.02397e-131	99
CDS_1404_transcript_2977	1086	gi|158286983|ref|XP_309063.4|AGAP005275-PA [Anopheles gambiae str. PEST]	XP_309063	0	92
CDS_1405_transcript_2979	354	gi|158288478|ref|XP_310348.6|AGAP003792-PA [Anopheles gambiae str. PEST]	XP_310348	1.23777e-52	90
CDS_1406_transcript_2982	858	gi|300193454|gb|ADJ68233.1|enoyl CoA hydratase [Anopheles sinensis]	ADJ68233	4.74373e-158	88
CDS_1407_transcript_2987	939	gi|31243129|ref|XP_322006.1|AGAP001154-PA [Anopheles gambiae str. PEST]	XP_322006	0	99
CDS_1408_transcript_2988	330	---Novel---
CDS_1409_transcript_2988	411	---Novel---
CDS_1410_transcript_2989	1359	gi|158297270|ref|XP_317535.4|AGAP007942-PA [Anopheles gambiae str. PEST]	XP_317535	0	96
CDS_1411_transcript_2993	2319	gi|312382834|gb|EFR28142.1|hypothetical protein AND_04265 [Anopheles darlingi]	EFR28142	0	89
CDS_1412_transcript_2997	984	gi|157136875|ref|XP_001663842.1|bm-40 precursor [Aedes aegypti]	XP_001663842	1.9292e-150	86
CDS_1413_transcript_3002	384	gi|158300198|ref|XP_551819.3|AGAP012366-PA [Anopheles gambiae str. PEST]	XP_551819	1.59415e-12	95
CDS_1414_transcript_3003	1320	gi|119112468|ref|XP_317624.2|AGAP007868-PA [Anopheles gambiae str. PEST]	XP_317624	0	97
CDS_1415_transcript_3010	1332	gi|46095203|gb|AAS80137.1|bacteria responsive protein 1 [Anopheles gambiae]	AAS80137	0	96
CDS_1416_transcript_3011	474	gi|347968431|ref|XP_312202.4|AGAP002723-PA [Anopheles gambiae str. PEST]	XP_312202	1.18042e-71	96
CDS_1417_transcript_3014	831	gi|118783391|ref|XP_312956.3|AGAP003246-PA [Anopheles gambiae str. PEST]	XP_312956	3.44557e-134	79
CDS_1418_transcript_3020	1083	gi|347967544|ref|XP_001687825.2|AGAP002281-PA [Anopheles gambiae str. PEST]	XP_001687825	1.05931e-83	68
CDS_1419_transcript_3020	1140	gi|347967546|ref|XP_307897.4|AGAP002282-PA [Anopheles gambiae str. PEST]	XP_307897	0	94
CDS_1420_transcript_3028	306	gi|347966056|ref|XP_321614.4|AGAP001507-PA [Anopheles gambiae str. PEST]	XP_321614	6.55885e-46	97
CDS_1421_transcript_3029	366	gi|347966263|ref|XP_321475.5|AGAP001624-PA [Anopheles gambiae str. PEST]	XP_321475	5.63719e-79	100
CDS_1422_transcript_3030	366	gi|347966263|ref|XP_321475.5|AGAP001624-PA [Anopheles gambiae str. PEST]	XP_321475	5.63719e-79	100
CDS_1423_transcript_3033	585	gi|561016754|gb|ESW15558.1|hypothetical protein PHAVU_007G082200g [Phaseolus vulgaris]	ESW15558	4.20554e-64	74
CDS_1424_transcript_3034	339	---Novel---
CDS_1425_transcript_3038	1953	gi|347967420|ref|XP_307961.5|AGAP002222-PA [Anopheles gambiae str. PEST]	XP_307961	0	76
CDS_1426_transcript_3039	342	gi|312377789|gb|EFR24534.1|hypothetical protein AND_10799 [Anopheles darlingi]	EFR24534	1.03303e-29	65
CDS_1427_transcript_3039	456	gi|312377789|gb|EFR24534.1|hypothetical protein AND_10799 [Anopheles darlingi]	EFR24534	9.99957e-12	97
CDS_1428_transcript_3040	573	gi|158285328|ref|XP_308247.4|AGAP007625-PA [Anopheles gambiae str. PEST]	XP_308247	2.08554e-122	94
CDS_1429_transcript_3040	657	gi|118777743|ref|XP_564613.2|AGAP007624-PA [Anopheles gambiae str. PEST]	XP_564613	2.39732e-79	82
CDS_1430_transcript_3042	1380	gi|158297529|ref|XP_317751.3|AGAP007765-PA [Anopheles gambiae str. PEST]	XP_317751	0	98
CDS_1431_transcript_3043	360	gi|158297392|ref|XP_001237956.2|AGAP007862-PA [Anopheles gambiae str. PEST]	XP_001237956	7.5771e-59	88
CDS_1432_transcript_3046	693	gi|158291004|ref|XP_312525.4|AGAP002420-PA [Anopheles gambiae str. PEST]	XP_312525	5.28321e-108	89
CDS_1433_transcript_3050	963	gi|158288775|ref|XP_310614.4|AGAP000478-PA [Anopheles gambiae str. PEST]	XP_310614	8.70827e-174	87
CDS_1434_transcript_3053	879	gi|118785129|ref|XP_314342.3|AGAP004849-PA [Anopheles gambiae str. PEST]	XP_314342	5.657e-136	85
CDS_1435_transcript_3056	1380	gi|158293781|ref|XP_315108.4|AGAP005004-PA [Anopheles gambiae str. PEST]	XP_315108	0	93
CDS_1436_transcript_3057	849	gi|312383090|gb|EFR28304.1|hypothetical protein AND_03955 [Anopheles darlingi]	EFR28304	7.44173e-48	51
CDS_1437_transcript_3059	1581	gi|158293266|ref|XP_558004.3|AGAP004679-PB [Anopheles gambiae str. PEST]	XP_558004	0	76
CDS_1438_transcript_3062	432	gi|118785572|ref|XP_314752.3|AGAP008653-PA [Anopheles gambiae str. PEST]	XP_314752	1.34184e-95	97
CDS_1439_transcript_3063	516	gi|157120944|ref|XP_001653717.1|encore protein [Aedes aegypti]	XP_001653717	4.88543e-30	83
CDS_1440_transcript_3070	1317	gi|158288103|ref|XP_559969.3|AGAP011537-PA [Anopheles gambiae str. PEST]	XP_559969	0	92
CDS_1441_transcript_3070	765	gi|158991491|gb|ABW86944.1|sex peptide receptor [Aedes aegypti]	ABW86944	3.81617e-129	90
CDS_1442_transcript_3071	1536	gi|31233662|ref|XP_318922.1|AGAP009815-PA [Anopheles gambiae str. PEST]	XP_318922	2.15114e-127	94
CDS_1443_transcript_3072	987	gi|158298793|ref|XP_318952.3|AGAP009839-PA [Anopheles gambiae str. PEST]	XP_318952	0	97
CDS_1444_transcript_3077	444	gi|158299802|ref|XP_001689214.1|AGAP009073-PA [Anopheles gambiae str. PEST]	XP_001689214	6.83665e-62	81
CDS_1445_transcript_3078	669	gi|118786534|ref|XP_315481.3|AGAP005479-PA [Anopheles gambiae str. PEST]	XP_315481	1.07607e-31	61
CDS_1446_transcript_3081	1347	gi|158285163|ref|XP_308168.3|AGAP007708-PA [Anopheles gambiae str. PEST]	XP_308168	9.36295e-124	88
CDS_1447_transcript_3083	492	gi|347964694|ref|XP_316866.4|AGAP000889-PA [Anopheles gambiae str. PEST]	XP_316866	2.55325e-113	99
CDS_1448_transcript_3084	363	gi|347971516|ref|XP_003436750.1|AGAP013213-PA [Anopheles gambiae str. PEST]	XP_003436750	2.84814e-30	71
CDS_1449_transcript_3084	819	gi|118783660|ref|XP_313152.3|AGAP004236-PA [Anopheles gambiae str. PEST]	XP_313152	2.87705e-180	97
CDS_1450_transcript_3085	891	gi|58395826|ref|XP_321523.2|AGAP001586-PA [Anopheles gambiae str. PEST]	XP_321523	0	97
CDS_1451_transcript_3086	1785	gi|157114849|ref|XP_001652452.1|serine/threonine protein phosphatase 2a regulatory subunit a [Aedes aegypti]	XP_001652452	0	95
CDS_1452_transcript_3087	1506	gi|557756421|ref|XP_005177947.1|PREDICTED: F-box/LRR-repeat protein 14-like [Musca domestica]	XP_005177947	0	76
CDS_1453_transcript_3090	498	gi|158297630|ref|XP_317832.4|AGAP011474-PA [Anopheles gambiae str. PEST]	XP_317832	2.5691e-108	100
CDS_1454_transcript_3094	2247	gi|312378468|gb|EFR25035.1|hypothetical protein AND_09983 [Anopheles darlingi]	EFR25035	0	91
CDS_1455_transcript_3095	717	gi|158302107|ref|XP_321733.4|AGAP001401-PA [Anopheles gambiae str. PEST]	XP_321733	2.87829e-112	95
CDS_1456_transcript_3096	429	gi|347970512|ref|XP_310271.7|AGAP003739-PA [Anopheles gambiae str. PEST]	XP_310271	2.32539e-39	84
CDS_1457_transcript_3104	567	gi|347967666|ref|XP_312617.5|AGAP002347-PA [Anopheles gambiae str. PEST]	XP_312617	4.51682e-123	97
CDS_1458_transcript_3105	324	gi|347967088|ref|XP_320994.4|AGAP002053-PA [Anopheles gambiae str. PEST]	XP_320994	6.11095e-65	94
CDS_1459_transcript_3107	1392	gi|347968307|ref|XP_563485.4|AGAP002659-PA [Anopheles gambiae str. PEST]	XP_563485	0	93
CDS_1460_transcript_3108	1146	gi|158299889|ref|XP_553069.3|AGAP009140-PA [Anopheles gambiae str. PEST]	XP_553069	3.28832e-91	63
CDS_1461_transcript_3111	609	gi|158285380|ref|XP_308278.3|AGAP007594-PA [Anopheles gambiae str. PEST]	XP_308278	2.32081e-122	89
CDS_1462_transcript_3113	966	gi|158294511|ref|XP_315648.4|AGAP005632-PA [Anopheles gambiae str. PEST]	XP_315648	0	100
CDS_1463_transcript_3115	612	gi|347966488|ref|XP_321338.3|AGAP001747-PA [Anopheles gambiae str. PEST]	XP_321338	1.79542e-131	100
CDS_1464_transcript_3120	1581	gi|158288113|ref|XP_309978.4|AGAP011531-PA [Anopheles gambiae str. PEST]	XP_309978	0	91
CDS_1465_transcript_3122	1143	gi|58395698|ref|XP_321445.2|AGAP001651-PA [Anopheles gambiae str. PEST]	XP_321445	0	99
CDS_1466_transcript_3123	1107	gi|157107331|ref|XP_001649730.1|potassium-dependent sodium-calcium exchanger [Aedes aegypti]	XP_001649730	0	97
CDS_1467_transcript_3126	942	gi|158292903|ref|XP_314183.4|AGAP005263-PA [Anopheles gambiae str. PEST]	XP_314183	0	97
CDS_1468_transcript_3127	2103	gi|158295735|ref|XP_316389.4|AGAP006363-PA [Anopheles gambiae str. PEST]	XP_316389	0	87
CDS_1469_transcript_3131	678	gi|347966636|ref|XP_321256.5|AGAP001804-PA [Anopheles gambiae str. PEST]	XP_321256	2.88591e-154	96
CDS_1470_transcript_3135	654	gi|158293460|ref|XP_314797.4|AGAP008697-PA [Anopheles gambiae str. PEST]	XP_314797	5.7802e-58	100
CDS_1471_transcript_3136	612	gi|118783304|ref|XP_312898.3|AGAP003199-PA [Anopheles gambiae str. PEST]	XP_312898	3.65207e-128	97
CDS_1472_transcript_3138	378	gi|347968068|ref|XP_312385.5|AGAP002554-PA [Anopheles gambiae str. PEST]	XP_312385	8.84574e-72	100
CDS_1473_transcript_3139	759	gi|347963605|ref|XP_310797.5|AGAP000322-PA [Anopheles gambiae str. PEST]	XP_310797	3.17887e-124	94
CDS_1474_transcript_3140	1002	gi|158290538|ref|XP_312139.4|AGAP002782-PA [Anopheles gambiae str. PEST]	XP_312139	3.61356e-120	90
CDS_1475_transcript_3141	1665	gi|158289440|ref|XP_311161.4|AGAP000633-PA [Anopheles gambiae str. PEST]	XP_311161	0	83
CDS_1476_transcript_3142	1245	gi|158295357|ref|XP_001237770.2|AGAP006107-PC [Anopheles gambiae str. PEST]	XP_001237770	0	94
CDS_1477_transcript_3147	387	gi|31210573|ref|XP_314253.1|AGAP003353-PA [Anopheles gambiae str. PEST]	XP_314253	6.33457e-81	94
CDS_1478_transcript_3148	1299	gi|347964971|ref|XP_003437177.1|AGAP013181-PA [Anopheles gambiae str. PEST]	XP_003437177	0	91
CDS_1479_transcript_3150	1818	gi|347965711|ref|XP_001689365.2|AGAP001315-PD [Anopheles gambiae str. PEST]	XP_001689365	1.15625e-49	75
CDS_1480_transcript_3153	801	gi|158285728|ref|XP_308435.3|AGAP007397-PA [Anopheles gambiae str. PEST]	XP_308435	1.20365e-103	82
CDS_1481_transcript_3155	342	---Novel---
CDS_1482_transcript_3159	1488	gi|158294976|ref|XP_315936.4|AGAP005906-PA [Anopheles gambiae str. PEST]	XP_315936	0	93
CDS_1483_transcript_3164	1188	gi|157115924|ref|XP_001652717.1|pyruvate dehydrogenase [Aedes aegypti]	XP_001652717	0	97
CDS_1484_transcript_3172	1026	gi|170062823|ref|XP_001866836.1|transcription factor HES-1 [Culex quinquefasciatus]	XP_001866836	3.13891e-54	56
CDS_1485_transcript_3182	1269	gi|158297760|ref|XP_317947.4|AGAP011374-PA [Anopheles gambiae str. PEST]	XP_317947	0	100
CDS_1486_transcript_3183	642	gi|158295250|ref|XP_316106.4|AGAP006057-PA [Anopheles gambiae str. PEST]	XP_316106	2.30865e-51	75
CDS_1487_transcript_3185	768	gi|158293367|ref|XP_314721.3|AGAP008626-PA [Anopheles gambiae str. PEST]	XP_314721	2.30255e-173	99
CDS_1488_transcript_3192	1242	gi|158295722|ref|XP_001688851.1|AGAP006356-PA [Anopheles gambiae str. PEST]	XP_001688851	1.15824e-169	77
CDS_1489_transcript_3194	828	gi|158288321|ref|XP_310199.4|AGAP009496-PA [Anopheles gambiae str. PEST]	XP_310199	3.31212e-94	83
CDS_1490_transcript_3194	1098	gi|158288319|ref|XP_310198.4|AGAP009497-PA [Anopheles gambiae str. PEST]	XP_310198	0	92
CDS_1491_transcript_3196	804	gi|158287809|ref|XP_309712.4|AGAP010982-PA [Anopheles gambiae str. PEST]	XP_309712	2.23197e-88	86
CDS_1492_transcript_3197	675	gi|158288236|ref|XP_001230719.2|AGAP010625-PA [Anopheles gambiae str. PEST]	XP_001230719	4.50711e-112	83
CDS_1493_transcript_3198	549	gi|58388285|ref|XP_316177.2|AGAP006117-PA [Anopheles gambiae str. PEST]	XP_316177	5.17096e-122	97
CDS_1494_transcript_3199	462	gi|347970820|ref|XP_001230766.2|AGAP003877-PA [Anopheles gambiae str. PEST]	XP_001230766	1.04237e-70	78
CDS_1495_transcript_3203	1056	gi|347963609|ref|XP_310794.4|AGAP000324-PA [Anopheles gambiae str. PEST]	XP_310794	1.66555e-132	92
CDS_1496_transcript_3204	1008	gi|347966866|ref|XP_321107.4|AGAP001955-PA [Anopheles gambiae str. PEST]	XP_321107	0	91
CDS_1497_transcript_3208	951	gi|158284960|ref|XP_308003.4|AGAP002183-PA [Anopheles gambiae str. PEST]	XP_308003	0	96
CDS_1498_transcript_3210	471	gi|158296184|ref|XP_316655.4|AGAP006625-PA [Anopheles gambiae str. PEST]	XP_316655	6.20388e-106	100
CDS_1499_transcript_3210	984	gi|158296182|ref|XP_316654.3|AGAP006624-PA [Anopheles gambiae str. PEST]	XP_316654	8.03615e-127	80
CDS_1500_transcript_3215	417	gi|347969097|ref|XP_311846.5|AGAP003030-PA [Anopheles gambiae str. PEST]	XP_311846	2.15346e-85	96
CDS_1501_transcript_3216	426	gi|170060292|ref|XP_001865737.1|conserved hypothetical protein [Culex quinquefasciatus]	XP_001865737	1.72251e-16	50
CDS_1502_transcript_3222	387	---Novel---
CDS_1503_transcript_3222	612	gi|118794939|ref|XP_321824.3|AGAP001321-PA [Anopheles gambiae str. PEST]	XP_321824	2.25393e-134	97
CDS_1504_transcript_3227	984	gi|347971280|ref|XP_312995.5|AGAP004117-PA [Anopheles gambiae str. PEST]	XP_312995	0	98
CDS_1505_transcript_3229	804	gi|347968005|ref|XP_312416.4|AGAP002521-PA [Anopheles gambiae str. PEST]	XP_312416	0	99
CDS_1506_transcript_3230	984	gi|347966531|ref|XP_321314.5|AGAP001769-PA [Anopheles gambiae str. PEST]	XP_321314	8.01742e-179	93
CDS_1507_transcript_3231	936	gi|157115293|ref|XP_001658185.1|hypothetical protein AaeL_AAEL001172 [Aedes aegypti]	XP_001658185	7.34148e-117	77
CDS_1508_transcript_3235	483	gi|158301878|ref|XP_321541.4|AGAP001569-PA [Anopheles gambiae str. PEST]	XP_321541	6.04187e-105	98
CDS_1509_transcript_3239	456	gi|347966256|ref|XP_321478.5|AGAP001621-PA [Anopheles gambiae str. PEST]	XP_321478	4.09919e-101	96
CDS_1510_transcript_3242	1248	gi|158292977|ref|XP_314288.4|AGAP004890-PB [Anopheles gambiae str. PEST]	XP_314288	0	95
CDS_1511_transcript_3243	876	gi|347963309|ref|XP_310964.5|AGAP000173-PA [Anopheles gambiae str. PEST]	XP_310964	1.2244e-147	80
CDS_1512_transcript_3249	807	gi|58389104|ref|XP_316787.2|AGAP000823-PA [Anopheles gambiae str. PEST]	XP_316787	1.87412e-156	95
CDS_1513_transcript_3251	381	gi|58385635|ref|XP_314102.2|AGAP005202-PB [Anopheles gambiae str. PEST]	XP_314102	5.03851e-75	100
CDS_1514_transcript_3252	1020	gi|158294492|ref|XP_001688695.1|AGAP005624-PA [Anopheles gambiae str. PEST]	XP_001688695	0	91
CDS_1515_transcript_3253	471	gi|118791650|ref|XP_319866.3|AGAP009116-PA [Anopheles gambiae str. PEST]	XP_319866	2.75065e-82	98
CDS_1516_transcript_3257	1491	gi|158293046|ref|XP_001688561.1|AGAP004852-PB [Anopheles gambiae str. PEST]	XP_001688561	0	98
CDS_1517_transcript_3258	1002	gi|158287943|ref|XP_309820.4|AGAP010881-PA [Anopheles gambiae str. PEST]	XP_309820	1.38431e-178	96
CDS_1518_transcript_3259	1353	gi|347968450|ref|XP_563412.4|AGAP002731-PA [Anopheles gambiae str. PEST]	XP_563412	0	85
CDS_1519_transcript_3268	966	gi|158285290|ref|XP_564589.3|AGAP007642-PA [Anopheles gambiae str. PEST]	XP_564589	0	99
CDS_1520_transcript_3272	942	gi|58393863|ref|XP_320356.2|AGAP012179-PA [Anopheles gambiae str. PEST]	XP_320356	0	97
CDS_1521_transcript_3275	531	gi|347966263|ref|XP_321475.5|AGAP001624-PA [Anopheles gambiae str. PEST]	XP_321475	6.30907e-101	98
CDS_1522_transcript_3276	2232	gi|158299930|ref|XP_319935.4|AGAP009172-PA [Anopheles gambiae str. PEST]	XP_319935	0	96
CDS_1523_transcript_3283	1833	gi|158300699|ref|XP_320556.4|AGAP011975-PA [Anopheles gambiae str. PEST]	XP_320556	0	93
CDS_1524_transcript_3285	1476	gi|158300147|ref|XP_551775.3|AGAP012407-PA [Anopheles gambiae str. PEST]	XP_551775	0	99
CDS_1525_transcript_3287	816	gi|347969455|ref|XP_312904.3|AGAP003200-PA [Anopheles gambiae str. PEST]	XP_312904	0	98
CDS_1526_transcript_3289	948	gi|158285772|ref|XP_308454.4|AGAP007378-PB [Anopheles gambiae str. PEST]	XP_308454	0	97
CDS_1527_transcript_3291	303	gi|118777045|ref|XP_307312.2|Anopheles gambiae str. PEST AGAP012705-PA [Anopheles gambiae str. PEST]	XP_307312	1.22885e-63	98
CDS_1528_transcript_3293	330	gi|312371811|gb|EFR19904.1|hypothetical protein AND_21618 [Anopheles darlingi]	EFR19904	1.35404e-64	98
CDS_1529_transcript_3296	621	gi|312383579|gb|EFR28618.1|hypothetical protein AND_03258 [Anopheles darlingi]	EFR28618	1.48859e-36	64
CDS_1530_transcript_3301	471	gi|347967735|ref|XP_312580.5|AGAP002376-PA [Anopheles gambiae str. PEST]	XP_312580	8.68385e-63	89
CDS_1531_transcript_3302	531	---Novel---
CDS_1532_transcript_3304	1488	gi|118781781|ref|XP_311856.3|AGAP003021-PA [Anopheles gambiae str. PEST]	XP_311856	0	99
CDS_1533_transcript_3305	1146	gi|312372715|gb|EFR20613.1|hypothetical protein AND_19795 [Anopheles darlingi]	EFR20613	0	92
CDS_1534_transcript_3309	390	---Novel---
CDS_1535_transcript_3310	819	gi|312374676|gb|EFR22179.1|hypothetical protein AND_15660 [Anopheles darlingi]	EFR22179	7.98044e-26	61
CDS_1536_transcript_3311	660	gi|158284739|ref|XP_307827.4|AGAP010630-PA [Anopheles gambiae str. PEST]	XP_307827	1.60668e-72	96
CDS_1537_transcript_3312	2457	gi|347972397|ref|XP_315133.3|AGAP004672-PA [Anopheles gambiae str. PEST]	XP_315133	1.49755e-135	65
CDS_1538_transcript_3314	552	gi|158300166|ref|XP_320168.4|AGAP012390-PA [Anopheles gambiae str. PEST]	XP_320168	8.96243e-127	98
CDS_1539_transcript_3315	762	gi|119114634|ref|XP_319394.3|AGAP010210-PA [Anopheles gambiae str. PEST]	XP_319394	3.51801e-99	96
CDS_1540_transcript_3318	1155	gi|158291701|ref|XP_313220.4|Anopheles gambiae str. PEST AGAP012445-PA [Anopheles gambiae str. PEST]	XP_313220	2.15468e-178	94
CDS_1541_transcript_3319	1284	gi|158295392|ref|XP_316189.4|AGAP006128-PA [Anopheles gambiae str. PEST]	XP_316189	6.51399e-66	73
CDS_1542_transcript_3321	306	gi|118778116|ref|XP_001238802.1|AGAP007366-PA [Anopheles gambiae str. PEST]	XP_001238802	1.9127e-44	98
CDS_1543_transcript_3323	480	gi|347967939|ref|XP_312468.5|AGAP002470-PA [Anopheles gambiae str. PEST]	XP_312468	6.10895e-71	98
CDS_1544_transcript_3324	1023	gi|158286571|ref|XP_308815.4|AGAP006941-PA [Anopheles gambiae str. PEST]	XP_308815	0	93
CDS_1545_transcript_3326	456	gi|157121049|ref|XP_001653749.1|hypothetical protein AaeL_AAEL001644 [Aedes aegypti]	XP_001653749	6.3936e-94	93
CDS_1546_transcript_3331	690	gi|58386582|ref|XP_314877.2|AGAP008757-PA [Anopheles gambiae str. PEST]	XP_314877	6.14676e-155	99
CDS_1547_transcript_3332	975	gi|158289944|ref|XP_311555.3|AGAP010392-PA [Anopheles gambiae str. PEST]	XP_311555	0	96
CDS_1548_transcript_3333	1047	gi|158289815|ref|XP_311451.4|AGAP010738-PA [Anopheles gambiae str. PEST]	XP_311451	1.44019e-176	87
CDS_1549_transcript_3339	543	gi|118794899|ref|XP_321804.3|AGAP001341-PA [Anopheles gambiae str. PEST]	XP_321804	9.57189e-127	98
CDS_1550_transcript_3340	816	gi|31215306|ref|XP_316000.1|AGAP005960-PA [Anopheles gambiae str. PEST]	XP_316000	9.23761e-149	100
CDS_1551_transcript_3341	777	gi|118791462|ref|XP_319765.3|AGAP009019-PA [Anopheles gambiae str. PEST]	XP_319765	5.55188e-159	98
CDS_1552_transcript_3348	735	gi|118783568|ref|XP_313085.3|AGAP004192-PA [Anopheles gambiae str. PEST]	XP_313085	4.96277e-152	100
CDS_1553_transcript_3354	684	gi|347972995|ref|XP_552698.3|AGAP008835-PA [Anopheles gambiae str. PEST]	XP_552698	5.64647e-140	94
CDS_1554_transcript_3355	807	gi|58386547|ref|XP_314841.2|AGAP008729-PA [Anopheles gambiae str. PEST]	XP_314841	0	98
CDS_1555_transcript_3356	1314	gi|158302225|ref|XP_321825.4|AGAP001320-PA [Anopheles gambiae str. PEST]	XP_321825	0	97
CDS_1556_transcript_3357	375	gi|58394271|ref|XP_320630.2|AGAP011896-PA [Anopheles gambiae str. PEST]	XP_320630	3.40941e-74	100
CDS_1557_transcript_3358	705	gi|31213501|ref|XP_315694.1|AGAP005681-PA [Anopheles gambiae str. PEST]	XP_315694	1.40708e-154	100
CDS_1558_transcript_3359	690	gi|347969727|ref|XP_314244.5|AGAP003345-PA [Anopheles gambiae str. PEST]	XP_314244	1.06498e-53	68
CDS_1559_transcript_3360	969	gi|347969499|ref|XP_312937.5|AGAP003229-PA [Anopheles gambiae str. PEST]	XP_312937	1.68277e-119	84
CDS_1560_transcript_3362	465	gi|158294689|ref|XP_556395.3|AGAP005743-PA [Anopheles gambiae str. PEST]	XP_556395	1.26197e-79	88
CDS_1561_transcript_3366	1215	gi|347971756|ref|XP_003436792.1|AGAP004362-PB [Anopheles gambiae str. PEST]	XP_003436792	0	99
CDS_1562_transcript_3366	936	gi|347971760|ref|XP_003436793.1|AGAP004362-PD [Anopheles gambiae str. PEST]	XP_003436793	0	100
CDS_1563_transcript_3373	2601	gi|347963342|ref|XP_310949.5|AGAP000187-PA [Anopheles gambiae str. PEST]	XP_310949	0	95
CDS_1564_transcript_3374	489	gi|58395449|ref|XP_321255.2|AGAP001805-PA [Anopheles gambiae str. PEST]	XP_321255	5.87089e-37	83
CDS_1565_transcript_3377	1575	gi|158287929|ref|XP_564036.3|AGAP010892-PA [Anopheles gambiae str. PEST]	XP_564036	0	99
CDS_1566_transcript_3378	1443	gi|347969985|ref|XP_003436493.1|AGAP003492-PB [Anopheles gambiae str. PEST]	XP_003436493	0	99
CDS_1567_transcript_3379	1677	gi|118779035|ref|XP_001237170.1|AGAP006725-PA [Anopheles gambiae str. PEST]	XP_001237170	0	79
CDS_1568_transcript_3380	1335	gi|158299271|ref|XP_319387.4|AGAP010204-PA [Anopheles gambiae str. PEST]	XP_319387	0	97
CDS_1569_transcript_3381	876	gi|118786746|ref|XP_315624.3|AGAP005615-PA [Anopheles gambiae str. PEST]	XP_315624	0	96
CDS_1570_transcript_3384	315	gi|118780926|ref|XP_311171.2|AGAP000648-PA [Anopheles gambiae str. PEST]	XP_311171	1.32662e-40	90
CDS_1571_transcript_3387	966	gi|58380021|ref|XP_310251.2|AGAP003721-PA [Anopheles gambiae str. PEST]	XP_310251	0	99
CDS_1572_transcript_3391	1932	gi|119112994|ref|XP_308004.3|AGAP002182-PA [Anopheles gambiae str. PEST]	XP_308004	0	99
CDS_1573_transcript_3392	774	gi|347964470|ref|XP_311307.4|AGAP000769-PA [Anopheles gambiae str. PEST]	XP_311307	1.95521e-165	99
CDS_1574_transcript_3392	639	gi|347964468|ref|XP_311306.5|AGAP000768-PA [Anopheles gambiae str. PEST]	XP_311306	1.06107e-126	93
CDS_1575_transcript_3393	609	gi|158296668|ref|XP_317020.4|AGAP008425-PA [Anopheles gambiae str. PEST]	XP_317020	2.67494e-122	91
CDS_1576_transcript_3395	888	gi|158285481|ref|XP_001687898.1|AGAP007546-PA [Anopheles gambiae str. PEST]	XP_001687898	0	94
CDS_1577_transcript_3397	312	gi|2501310|sp|P91895.1|TPIS_ANOMERecName: Full=Triosephosphate isomerase; Short=TIM; AltName: Full=Triose-phosphate isomerase	P91895	1.44306e-66	99
CDS_1578_transcript_3398	312	gi|2501310|sp|P91895.1|TPIS_ANOMERecName: Full=Triosephosphate isomerase; Short=TIM; AltName: Full=Triose-phosphate isomerase	P91895	1.44306e-66	99
CDS_1579_transcript_3402	1191	gi|158301129|ref|XP_320877.4|AGAP011629-PA [Anopheles gambiae str. PEST]	XP_320877	0	99
CDS_1580_transcript_3402	1521	gi|157114623|ref|XP_001652343.1|dihydrolipoamide dehydrogenase [Aedes aegypti]	XP_001652343	0	96
CDS_1581_transcript_3407	603	gi|58380681|ref|XP_310711.2|AGAP000392-PA [Anopheles gambiae str. PEST]	XP_310711	2.29806e-138	98
CDS_1582_transcript_3408	1464	gi|7024219|gb|AAD38337.3|AF117751_1serine protease 22D [Anopheles gambiae]	AAD38337	0	94
CDS_1583_transcript_3409	501	gi|312379036|gb|EFR25440.1|hypothetical protein AND_09184 [Anopheles darlingi]	EFR25440	2.05406e-72	82
CDS_1584_transcript_3411	1167	gi|347965378|ref|XP_322022.5|AGAP001140-PA [Anopheles gambiae str. PEST]	XP_322022	0	97
CDS_1585_transcript_3412	642	gi|347971768|ref|XP_313648.5|AGAP004363-PA [Anopheles gambiae str. PEST]	XP_313648	9.56169e-134	99
CDS_1586_transcript_3413	384	gi|347965288|ref|XP_308229.5|AGAP007640-PA [Anopheles gambiae str. PEST]	XP_308229	1.88485e-19	66
CDS_1587_transcript_3414	1485	gi|158297836|ref|XP_001689078.1|AGAP004800-PA [Anopheles gambiae str. PEST]	XP_001689078	0	85
CDS_1588_transcript_3416	867	gi|347969719|ref|XP_003436447.1|AGAP013511-PC [Anopheles gambiae str. PEST]	XP_003436447	5.4217e-160	83
CDS_1589_transcript_3418	654	gi|170033024|ref|XP_001844379.1|conserved hypothetical protein [Culex quinquefasciatus]	XP_001844379	1.69163e-124	95
CDS_1590_transcript_3419	666	gi|31210411|ref|XP_314172.1|AGAP005255-PA [Anopheles gambiae str. PEST]	XP_314172	3.20137e-163	100
CDS_1591_transcript_3421	381	gi|170045722|ref|XP_001850447.1|rabconnectin [Culex quinquefasciatus]	XP_001850447	9.42764e-66	81
CDS_1592_transcript_3423	318	gi|158287438|ref|XP_309467.4|AGAP011180-PA [Anopheles gambiae str. PEST]	XP_309467	1.06104e-52	98
CDS_1593_transcript_3423	2436	gi|158287438|ref|XP_309467.4|AGAP011180-PA [Anopheles gambiae str. PEST]	XP_309467	1.96081e-154	89
CDS_1594_transcript_3427	336	gi|347968395|ref|XP_312221.5|AGAP002707-PA [Anopheles gambiae str. PEST]	XP_312221	4.36006e-55	87
CDS_1595_transcript_3433	1308	gi|347969717|ref|XP_558354.4|AGAP003343-PA [Anopheles gambiae str. PEST]	XP_558354	0	94
CDS_1596_transcript_3435	537	gi|347967668|ref|XP_312616.5|AGAP002348-PA [Anopheles gambiae str. PEST]	XP_312616	1.20433e-87	98
CDS_1597_transcript_3437	618	gi|347963722|ref|XP_310718.5|AGAP000387-PA [Anopheles gambiae str. PEST]	XP_310718	6.63986e-91	90
CDS_1598_transcript_3449	1005	gi|158296273|ref|XP_557337.3|AGAP006662-PA [Anopheles gambiae str. PEST]	XP_557337	4.07125e-176	83
CDS_1599_transcript_3456	609	gi|119113794|ref|XP_310704.3|AGAP000396-PA [Anopheles gambiae str. PEST]	XP_310704	1.14882e-121	85
CDS_1600_transcript_3460	534	gi|158298000|ref|XP_318105.4|AGAP004723-PA [Anopheles gambiae str. PEST]	XP_318105	7.7866e-88	88
CDS_1601_transcript_3466	1635	gi|31213431|ref|XP_315659.1|AGAP005640-PA [Anopheles gambiae str. PEST]	XP_315659	0	97
CDS_1602_transcript_3471	393	gi|312381085|gb|EFR26908.1|hypothetical protein AND_06676 [Anopheles darlingi]	EFR26908	1.88469e-33	87
CDS_1603_transcript_3473	1359	gi|158297918|ref|XP_001689089.1|AGAP004758-PA [Anopheles gambiae str. PEST]	XP_001689089	0	92
CDS_1604_transcript_3474	885	gi|347963159|ref|XP_311060.5|AGAP000092-PA [Anopheles gambiae str. PEST]	XP_311060	0	96
CDS_1605_transcript_3476	312	---Novel---
CDS_1606_transcript_3476	387	---Novel---
CDS_1607_transcript_3479	321	gi|158297590|ref|XP_317805.2|AGAP011497-PA [Anopheles gambiae str. PEST]	XP_317805	2.03409e-66	96
CDS_1608_transcript_3480	981	gi|58395103|ref|XP_321004.2|AGAP002047-PA [Anopheles gambiae str. PEST]	XP_321004	0	98
CDS_1609_transcript_3481	507	gi|158300162|ref|XP_320166.4|AGAP012392-PA [Anopheles gambiae str. PEST]	XP_320166	2.17116e-83	97
CDS_1610_transcript_3483	1470	gi|347970746|ref|XP_310406.7|AGAP003848-PA [Anopheles gambiae str. PEST]	XP_310406	0	97
CDS_1611_transcript_3484	1077	gi|194897735|ref|XP_001978714.1|GG17522 [Drosophila erecta]	XP_001978714	3.87472e-10	47
CDS_1612_transcript_3484	1521	gi|60593115|gb|AAX28844.1|reverse transcriptase [Drosophila melanogaster]	AAX28844	1.99552e-120	65
CDS_1613_transcript_3487	561	---Novel---
CDS_1614_transcript_3490	531	gi|158300552|ref|XP_320440.4|AGAP012085-PA [Anopheles gambiae str. PEST]	XP_320440	1.15184e-108	97
CDS_1615_transcript_3494	747	gi|118789379|ref|XP_317375.3|AGAP008082-PA [Anopheles gambiae str. PEST]	XP_317375	1.94627e-179	97
CDS_1616_transcript_3498	1062	gi|158288119|ref|XP_309983.4|AGAP009314-PA [Anopheles gambiae str. PEST]	XP_309983	0	97
CDS_1617_transcript_3502	1551	gi|347970477|ref|XP_310248.7|AGAP003718-PA [Anopheles gambiae str. PEST]	XP_310248	0	95
CDS_1618_transcript_3506	387	---Novel---
CDS_1619_transcript_3511	999	gi|58392734|ref|XP_319591.2|AGAP008849-PA [Anopheles gambiae str. PEST]	XP_319591	0	97
CDS_1620_transcript_3513	357	gi|158286482|ref|XP_308778.4|AGAP006992-PA [Anopheles gambiae str. PEST]	XP_308778	1.6866e-80	95
CDS_1621_transcript_3516	381	gi|158295328|ref|XP_316155.4|AGAP006097-PA [Anopheles gambiae str. PEST]	XP_316155	5.70457e-38	84
CDS_1622_transcript_3516	552	gi|158295212|ref|XP_316083.3|AGAP006037-PA [Anopheles gambiae str. PEST]	XP_316083	7.03688e-87	97
CDS_1623_transcript_3524	1020	gi|347969798|ref|XP_314281.4|AGAP003373-PA [Anopheles gambiae str. PEST]	XP_314281	1.36645e-163	95
CDS_1624_transcript_3525	507	gi|158299879|ref|XP_319892.4|AGAP009134-PA [Anopheles gambiae str. PEST]	XP_319892	1.05686e-77	97
CDS_1625_transcript_3541	1152	gi|347969068|ref|XP_311865.4|AGAP003014-PA [Anopheles gambiae str. PEST]	XP_311865	0	96
CDS_1626_transcript_3543	594	gi|31207965|ref|XP_312949.1|AGAP003240-PA [Anopheles gambiae str. PEST]	XP_312949	2.51655e-138	98
CDS_1627_transcript_3545	351	---Novel---
CDS_1628_transcript_3551	999	gi|158299219|ref|XP_319344.4|AGAP010171-PA [Anopheles gambiae str. PEST]	XP_319344	3.00928e-154	81
CDS_1629_transcript_3554	723	gi|158287244|ref|XP_309328.3|AGAP011324-PA [Anopheles gambiae str. PEST]	XP_309328	1.2007e-168	98
CDS_1630_transcript_3554	636	gi|58376973|ref|XP_309323.2|AGAP011326-PA [Anopheles gambiae str. PEST]	XP_309323	1.33995e-62	64
CDS_1631_transcript_3554	618	gi|158287244|ref|XP_309328.3|AGAP011324-PA [Anopheles gambiae str. PEST]	XP_309328	5.01617e-116	96
CDS_1632_transcript_3556	576	gi|158301226|ref|XP_320946.3|AGAP002093-PA [Anopheles gambiae str. PEST]	XP_320946	1.78364e-78	97
CDS_1633_transcript_3557	381	gi|158298819|ref|XP_553744.3|AGAP009861-PA [Anopheles gambiae str. PEST]	XP_553744	5.82418e-86	100
CDS_1634_transcript_3559	543	gi|158293728|ref|XP_001688610.1|AGAP004968-PA [Anopheles gambiae str. PEST]	XP_001688610	7.58797e-119	98
CDS_1635_transcript_3561	1080	gi|158297950|ref|XP_001689094.1|AGAP004746-PA [Anopheles gambiae str. PEST]	XP_001689094	0	91
CDS_1636_transcript_3562	1125	gi|347965965|ref|XP_321666.3|AGAP001461-PA [Anopheles gambiae str. PEST]	XP_321666	0	98
CDS_1637_transcript_3563	2043	gi|158285296|ref|XP_308231.4|AGAP007638-PA [Anopheles gambiae str. PEST]	XP_308231	0	94
CDS_1638_transcript_3564	531	gi|158293144|ref|XP_314482.4|AGAP010509-PA [Anopheles gambiae str. PEST]	XP_314482	2.96493e-106	99
CDS_1639_transcript_3565	402	gi|158300586|ref|XP_320467.4|AGAP012057-PA [Anopheles gambiae str. PEST]	XP_320467	1.23161e-31	60
CDS_1640_transcript_3567	354	gi|347969371|ref|XP_312844.5|AGAP003154-PA [Anopheles gambiae str. PEST]	XP_312844	4.67354e-78	100
CDS_1641_transcript_3571	1191	gi|347971490|ref|XP_313135.5|AGAP004226-PA [Anopheles gambiae str. PEST]	XP_313135	0	96
CDS_1642_transcript_3579	1554	gi|312377193|gb|EFR24087.1|hypothetical protein AND_11575 [Anopheles darlingi]	EFR24087	0	92
CDS_1643_transcript_3587	1446	---Novel---
CDS_1644_transcript_3588	318	gi|158294707|ref|XP_556403.3|AGAP005752-PA [Anopheles gambiae str. PEST]	XP_556403	1.55908e-44	87
CDS_1645_transcript_3590	963	gi|158293645|ref|XP_315001.3|AGAP004910-PA [Anopheles gambiae str. PEST]	XP_315001	0	100
CDS_1646_transcript_3591	300	---Novel---
CDS_1647_transcript_3596	1203	gi|118783118|ref|XP_312776.3|AGAP003089-PA [Anopheles gambiae str. PEST]	XP_312776	0	100
CDS_1648_transcript_3598	696	gi|119113355|ref|XP_309537.3|AGAP011108-PA [Anopheles gambiae str. PEST]	XP_309537	2.39509e-157	95
CDS_1649_transcript_3600	1404	gi|347964640|ref|XP_003437121.1|AGAP012991-PA [Anopheles gambiae str. PEST]	XP_003437121	0	99
CDS_1650_transcript_3603	690	gi|31199137|ref|XP_308516.1|AGAP007306-PA [Anopheles gambiae str. PEST]	XP_308516	2.61603e-167	100
CDS_1651_transcript_3607	792	gi|347964809|ref|XP_003437150.1|AGAP000943-PE [Anopheles gambiae str. PEST]	XP_003437150	0	99
CDS_1652_transcript_3608	1596	gi|158295055|ref|XP_315981.4|AGAP005946-PA [Anopheles gambiae str. PEST]	XP_315981	0	94
CDS_1653_transcript_3609	921	gi|31208059|ref|XP_312996.1|AGAP004118-PA [Anopheles gambiae str. PEST]	XP_312996	0	95
CDS_1654_transcript_3610	513	gi|158300238|ref|XP_320211.4|AGAP012339-PA [Anopheles gambiae str. PEST]	XP_320211	9.45701e-70	99
CDS_1655_transcript_3611	1329	gi|347970650|ref|XP_001688284.2|AGAP003793-PA [Anopheles gambiae str. PEST]	XP_001688284	8.23945e-153	71
CDS_1656_transcript_3612	621	gi|158298467|ref|XP_318640.4|AGAP009610-PA [Anopheles gambiae str. PEST]	XP_318640	1.18365e-132	97
CDS_1657_transcript_3613	306	---Novel---
CDS_1658_transcript_3616	1332	gi|158298113|ref|XP_318274.4|AGAP001046-PA [Anopheles gambiae str. PEST]	XP_318274	0	98
CDS_1659_transcript_3617	372	gi|158293742|ref|XP_557626.3|AGAP004982-PA [Anopheles gambiae str. PEST]	XP_557626	4.04441e-67	95
CDS_1660_transcript_3621	1002	gi|158288042|ref|XP_309926.3|AGAP011582-PA [Anopheles gambiae str. PEST]	XP_309926	0	96
CDS_1661_transcript_3626	804	gi|312375449|gb|EFR22821.1|hypothetical protein AND_14146 [Anopheles darlingi]	EFR22821	4.48998e-94	67
CDS_1662_transcript_3627	975	gi|158300150|ref|XP_551780.3|AGAP012404-PA [Anopheles gambiae str. PEST]	XP_551780	0	93
CDS_1663_transcript_3628	399	gi|158300149|ref|XP_551778.3|AGAP012406-PA [Anopheles gambiae str. PEST]	XP_551778	1.54615e-70	96
CDS_1664_transcript_3630	1059	---Novel---
CDS_1665_transcript_3636	1386	gi|158297386|ref|XP_317622.4|AGAP007870-PA [Anopheles gambiae str. PEST]	XP_317622	0	97
CDS_1666_transcript_3639	660	gi|118779234|ref|XP_560169.2|AGAP000953-PA [Anopheles gambiae str. PEST]	XP_560169	5.92636e-157	99
CDS_1667_transcript_3641	1092	gi|158285620|ref|XP_308400.4|AGAP007473-PA [Anopheles gambiae str. PEST]	XP_308400	3.16107e-72	95
CDS_1668_transcript_3642	999	gi|158292195|ref|XP_313754.3|AGAP004459-PA [Anopheles gambiae str. PEST]	XP_313754	0	94
CDS_1669_transcript_3648	486	gi|158295604|ref|XP_316310.4|AGAP006243-PA [Anopheles gambiae str. PEST]	XP_316310	6.37747e-58	87
CDS_1670_transcript_3649	579	gi|158300036|ref|XP_001689229.1|AGAP009254-PA [Anopheles gambiae str. PEST]	XP_001689229	1.89722e-108	94
CDS_1671_transcript_3650	459	gi|347963855|ref|XP_001688305.2|AGAP000453-PA [Anopheles gambiae str. PEST]	XP_001688305	6.58011e-39	78
CDS_1672_transcript_3651	1179	gi|158291946|ref|XP_313472.4|AGAP003688-PA [Anopheles gambiae str. PEST]	XP_313472	0	96
CDS_1673_transcript_3654	1302	gi|118791404|ref|XP_552886.2|AGAP008990-PA [Anopheles gambiae str. PEST]	XP_552886	0	96
CDS_1674_transcript_3658	738	gi|158292523|ref|XP_001688489.1|AGAP005079-PF [Anopheles gambiae str. PEST]	XP_001688489	8.25033e-148	98
CDS_1675_transcript_3661	369	gi|158292484|ref|XP_313942.4|AGAP005068-PA [Anopheles gambiae str. PEST]	XP_313942	6.8513e-26	72
CDS_1676_transcript_3666	393	gi|189234451|ref|XP_967488.2|PREDICTED: similar to blue cheese CG14001-PA [Tribolium castaneum]	XP_967488	9.65364e-10	51
CDS_1677_transcript_3668	1215	gi|158286651|ref|XP_308850.4|AGAP006903-PA [Anopheles gambiae str. PEST]	XP_308850	0	97
CDS_1678_transcript_3670	522	gi|157125664|ref|XP_001654417.1|hypothetical protein AaeL_AAEL010292 [Aedes aegypti]	XP_001654417	3.48724e-124	98
CDS_1679_transcript_3681	555	---Novel---
CDS_1680_transcript_3682	1047	gi|158286973|ref|XP_309058.3|AGAP005270-PA [Anopheles gambiae str. PEST]	XP_309058	0	98
CDS_1681_transcript_3683	1923	gi|158296109|ref|XP_316615.4|AGAP006590-PD [Anopheles gambiae str. PEST]	XP_316615	0	99
CDS_1682_transcript_3685	414	gi|347963108|ref|XP_311082.5|AGAP000073-PA [Anopheles gambiae str. PEST]	XP_311082	4.73074e-75	89
CDS_1683_transcript_3693	447	gi|158298811|ref|XP_318964.4|AGAP009852-PA [Anopheles gambiae str. PEST]	XP_318964	4.22913e-71	88
CDS_1684_transcript_3695	828	gi|58396476|ref|XP_321925.2|AGAP001232-PA [Anopheles gambiae str. PEST]	XP_321925	0	96
CDS_1685_transcript_3695	1422	gi|347965552|ref|XP_321923.5|AGAP001233-PA [Anopheles gambiae str. PEST]	XP_321923	0	97
CDS_1686_transcript_3700	585	gi|158294640|ref|XP_001688716.1|AGAP005715-PB [Anopheles gambiae str. PEST]	XP_001688716	1.50883e-70	80
CDS_1687_transcript_3705	339	---Novel---
CDS_1688_transcript_3707	540	gi|347968296|ref|XP_003436202.1|AGAP013344-PA [Anopheles gambiae str. PEST]	XP_003436202	1.96873e-82	95
CDS_1689_transcript_3715	1350	gi|347970794|ref|XP_310427.5|AGAP003869-PA [Anopheles gambiae str. PEST]	XP_310427	0	97
CDS_1690_transcript_3716	825	gi|347963261|ref|XP_310993.5|AGAP000147-PA [Anopheles gambiae str. PEST]	XP_310993	1.09682e-09	70
CDS_1691_transcript_3717	651	gi|58383144|ref|XP_312422.2|AGAP002517-PA [Anopheles gambiae str. PEST]	XP_312422	2.40516e-97	87
CDS_1692_transcript_3718	1164	gi|158294651|ref|XP_315738.4|AGAP005721-PA [Anopheles gambiae str. PEST]	XP_315738	0	93
CDS_1693_transcript_3719	621	gi|158296659|ref|XP_001688997.1|AGAP008431-PA [Anopheles gambiae str. PEST]	XP_001688997	1.36501e-127	92
CDS_1694_transcript_3721	1050	gi|312381687|gb|EFR27377.1|hypothetical protein AND_05958 [Anopheles darlingi]	EFR27377	0	86
CDS_1695_transcript_3724	825	gi|347970561|ref|XP_559533.6|AGAP003757-PA [Anopheles gambiae str. PEST]	XP_559533	1.62741e-167	94
CDS_1696_transcript_3726	555	gi|58395080|ref|XP_320986.2|AGAP002061-PA [Anopheles gambiae str. PEST]	XP_320986	5.61279e-128	99
CDS_1697_transcript_3727	714	gi|58393355|ref|XP_320013.2|AGAP009236-PA [Anopheles gambiae str. PEST]	XP_320013	7.66931e-160	99
CDS_1698_transcript_3732	1053	gi|347965342|ref|XP_322047.5|AGAP001116-PA [Anopheles gambiae str. PEST]	XP_322047	0	96
CDS_1699_transcript_3733	930	gi|158299221|ref|XP_319345.3|AGAP010172-PA [Anopheles gambiae str. PEST]	XP_319345	0	100
CDS_1700_transcript_3734	2175	gi|347968421|ref|XP_312209.4|AGAP002717-PA [Anopheles gambiae str. PEST]	XP_312209	0	93
CDS_1701_transcript_3734	522	gi|347968425|ref|XP_003436222.1|AGAP002718-PB [Anopheles gambiae str. PEST]	XP_003436222	2.23052e-107	95
CDS_1702_transcript_3736	735	gi|347968555|ref|XP_312132.4|AGAP002787-PA [Anopheles gambiae str. PEST]	XP_312132	1.84988e-128	85
CDS_1703_transcript_3736	342	---Novel---
CDS_1704_transcript_3742	1116	gi|118788821|ref|XP_317010.3|AGAP008433-PA [Anopheles gambiae str. PEST]	XP_317010	0	99
CDS_1705_transcript_3743	1038	gi|158296168|ref|XP_316646.4|AGAP006616-PA [Anopheles gambiae str. PEST]	XP_316646	0	95
CDS_1706_transcript_3745	792	gi|347965056|ref|XP_311781.4|AGAP001058-PA [Anopheles gambiae str. PEST]	XP_311781	5.86903e-163	92
CDS_1707_transcript_3749	1053	gi|158292797|ref|XP_314119.4|AGAP005218-PA [Anopheles gambiae str. PEST]	XP_314119	6.96384e-101	86
CDS_1708_transcript_3750	1212	gi|158292079|ref|XP_313643.4|AGAP004359-PA [Anopheles gambiae str. PEST]	XP_313643	3.00322e-122	96
CDS_1709_transcript_3752	621	gi|347963601|ref|XP_003436969.1|AGAP000321-PB [Anopheles gambiae str. PEST]	XP_003436969	4.92324e-123	91
CDS_1710_transcript_3753	462	gi|158295501|ref|XP_556880.3|AGAP006179-PC [Anopheles gambiae str. PEST]	XP_556880	2.65703e-89	100
CDS_1711_transcript_3754	348	gi|58379541|ref|XP_309973.2|AGAP011535-PA [Anopheles gambiae str. PEST]	XP_309973	8.47567e-79	100
CDS_1712_transcript_3756	327	gi|118788445|ref|XP_316722.3|AGAP006683-PA [Anopheles gambiae str. PEST]	XP_316722	2.88858e-65	95
CDS_1713_transcript_3759	753	gi|158296360|ref|XP_001231057.2|Anopheles gambiae str. PEST AGAP012433-PA [Anopheles gambiae str. PEST]	XP_001231057	3.53404e-120	89
CDS_1714_transcript_3763	300	gi|312377133|gb|EFR24044.1|hypothetical protein AND_11679 [Anopheles darlingi]	EFR24044	6.63683e-56	100
CDS_1715_transcript_3766	2511	gi|158292709|ref|XP_001688518.1|AGAP005175-PA [Anopheles gambiae str. PEST]	XP_001688518	0	96
CDS_1716_transcript_3767	573	gi|347965428|ref|XP_321994.5|AGAP001167-PA [Anopheles gambiae str. PEST]	XP_321994	1.5232e-106	93
CDS_1717_transcript_3768	864	gi|347967502|ref|XP_307916.4|AGAP002264-PA [Anopheles gambiae str. PEST]	XP_307916	0	99
CDS_1718_transcript_3769	369	gi|126680179|gb|ABO26384.1|unknown [Anopheles gambiae]	ABO26384	5.48919e-64	98
CDS_1719_transcript_3769	945	gi|158290709|ref|XP_312280.3|AGAP002647-PA [Anopheles gambiae str. PEST]	XP_312280	0	96
CDS_1720_transcript_3772	372	gi|119112553|ref|XP_001237961.1|AGAP007821-PA [Anopheles gambiae str. PEST]	XP_001237961	4.65319e-80	98
CDS_1721_transcript_3774	474	gi|158291754|ref|XP_313294.4|AGAP003547-PA [Anopheles gambiae str. PEST]	XP_313294	1.92348e-110	100
CDS_1722_transcript_3779	1227	gi|158288301|ref|XP_310183.4|AGAP009512-PA [Anopheles gambiae str. PEST]	XP_310183	0	90
CDS_1723_transcript_3780	576	gi|58378278|ref|XP_308356.2|AGAP007522-PA [Anopheles gambiae str. PEST]	XP_308356	2.77779e-137	100
CDS_1724_transcript_3784	1161	gi|8473620|sp|O61608.2|NOS_ANOSTRecName: Full=Nitric oxide synthase; Short=NOS	O61608	0	98
CDS_1725_transcript_3787	318	gi|157116630|ref|XP_001658584.1|hypothetical protein AaeL_AAEL007694 [Aedes aegypti]	XP_001658584	7.06598e-65	98
CDS_1726_transcript_3788	726	gi|158299074|ref|XP_319186.4|AGAP010041-PA [Anopheles gambiae str. PEST]	XP_319186	6.41337e-86	88
CDS_1727_transcript_3792	381	---Novel---
CDS_1728_transcript_3793	1353	gi|347964690|ref|XP_316863.5|AGAP000886-PA [Anopheles gambiae str. PEST]	XP_316863	0	87
CDS_1729_transcript_3795	813	gi|158300156|ref|XP_320160.4|AGAP012398-PA [Anopheles gambiae str. PEST]	XP_320160	0	95
CDS_1730_transcript_3796	1329	gi|158292281|ref|XP_313808.4|AGAP004509-PA [Anopheles gambiae str. PEST]	XP_313808	0	95
CDS_1731_transcript_3797	564	gi|158285997|ref|XP_001687986.1|AGAP007248-PA [Anopheles gambiae str. PEST]	XP_001687986	4.35388e-135	100
CDS_1732_transcript_3798	525	gi|347971868|ref|XP_313713.5|AGAP004428-PA [Anopheles gambiae str. PEST]	XP_313713	2.07409e-90	95
CDS_1733_transcript_3800	783	gi|158289022|ref|XP_310820.4|AGAP000304-PA [Anopheles gambiae str. PEST]	XP_310820	1.1991e-172	97
CDS_1734_transcript_3802	687	gi|58378948|ref|XP_309141.2|AGAP000951-PB [Anopheles gambiae str. PEST]	XP_309141	3.99772e-158	97
CDS_1735_transcript_3804	555	gi|347965983|ref|XP_321653.5|AGAP001471-PA [Anopheles gambiae str. PEST]	XP_321653	2.17473e-71	89
CDS_1736_transcript_3806	942	gi|158298825|ref|XP_318981.4|AGAP009864-PA [Anopheles gambiae str. PEST]	XP_318981	1.03818e-131	89
CDS_1737_transcript_3811	471	gi|158285802|ref|XP_001687950.1|AGAP007362-PA [Anopheles gambiae str. PEST]	XP_001687950	8.48387e-78	98
CDS_1738_transcript_3812	402	gi|158299802|ref|XP_001689214.1|AGAP009073-PA [Anopheles gambiae str. PEST]	XP_001689214	1.48042e-60	96
CDS_1739_transcript_3817	636	gi|158296840|ref|XP_001689007.1|AGAP008287-PA [Anopheles gambiae str. PEST]	XP_001689007	3.37308e-151	100
CDS_1740_transcript_3819	384	gi|312374000|gb|EFR21657.1|hypothetical protein AND_16663 [Anopheles darlingi]	EFR21657	7.86813e-78	97
CDS_1741_transcript_3823	828	gi|31225884|ref|XP_317628.1|AGAP007864-PA [Anopheles gambiae str. PEST]	XP_317628	0	98
CDS_1742_transcript_3825	342	gi|158298554|ref|XP_318736.4|AGAP009677-PA [Anopheles gambiae str. PEST]	XP_318736	6.3946e-75	99
CDS_1743_transcript_3826	1281	gi|31205763|ref|XP_311833.1|AGAP003042-PA [Anopheles gambiae str. PEST]	XP_311833	0	94
CDS_1744_transcript_3827	1830	gi|347964698|ref|XP_316868.5|AGAP000891-PA [Anopheles gambiae str. PEST]	XP_316868	0	89
CDS_1745_transcript_3833	936	gi|557772066|ref|XP_005185691.1|PREDICTED: mucin-4-like [Musca domestica]	XP_005185691	1.29504e-98	75
CDS_1746_transcript_3834	537	gi|58381824|ref|XP_311488.2|AGAP010460-PA [Anopheles gambiae str. PEST]	XP_311488	1.07396e-118	96
CDS_1747_transcript_3836	714	gi|58383236|ref|XP_312473.2|AGAP002466-PA [Anopheles gambiae str. PEST]	XP_312473	1.05972e-173	100
CDS_1748_transcript_3837	351	gi|118789409|ref|XP_317397.3|AGAP008062-PA [Anopheles gambiae str. PEST]	XP_317397	2.59735e-72	96
CDS_1749_transcript_3837	315	---Novel---
CDS_1750_transcript_3838	1347	gi|158296320|ref|XP_557365.2|AGAP006687-PA [Anopheles gambiae str. PEST]	XP_557365	0	93
CDS_1751_transcript_3840	465	gi|158289736|ref|XP_559186.2|AGAP010686-PA [Anopheles gambiae str. PEST]	XP_559186	3.87644e-31	54
CDS_1752_transcript_3842	2202	gi|347971893|ref|XP_313727.3|AGAP004439-PA [Anopheles gambiae str. PEST]	XP_313727	0	93
CDS_1753_transcript_3846	516	gi|158298141|ref|XP_318332.4|AGAP001092-PA [Anopheles gambiae str. PEST]	XP_318332	4.3863e-67	73
CDS_1754_transcript_3847	537	gi|158290088|ref|XP_001688328.1|AGAP003404-PA [Anopheles gambiae str. PEST]	XP_001688328	1.85009e-105	92
CDS_1755_transcript_3850	375	gi|347966908|ref|XP_321089.4|AGAP001973-PA [Anopheles gambiae str. PEST]	XP_321089	3.47216e-83	100
CDS_1756_transcript_3851	375	gi|2623228|gb|AAB86424.1|gag-like protein [Culex pipiens]	AAB86424	9.27792e-10	50
CDS_1757_transcript_3852	396	gi|347967416|ref|XP_307963.4|AGAP002220-PA [Anopheles gambiae str. PEST]	XP_307963	4.29484e-51	77
CDS_1758_transcript_3853	1482	gi|347971189|ref|XP_309629.5|AGAP004078-PA [Anopheles gambiae str. PEST]	XP_309629	1.35166e-28	67
CDS_1759_transcript_3861	894	gi|157106887|ref|XP_001649530.1|actin [Aedes aegypti]	XP_001649530	0	100
CDS_1760_transcript_3872	954	gi|158287505|ref|XP_309517.4|AGAP011130-PA [Anopheles gambiae str. PEST]	XP_309517	0	96
CDS_1761_transcript_3876	465	gi|347970471|ref|XP_310244.7|AGAP003715-PA [Anopheles gambiae str. PEST]	XP_310244	1.26466e-96	100
CDS_1762_transcript_3877	1959	gi|58376584|ref|XP_308713.2|AGAP007050-PA [Anopheles gambiae str. PEST]	XP_308713	0	97
CDS_1763_transcript_3881	411	gi|312385965|gb|EFR30349.1|hypothetical protein AND_23295 [Anopheles darlingi]	EFR30349	2.44662e-58	83
CDS_1764_transcript_3887	825	gi|58389688|ref|XP_317207.2|AGAP008265-PA [Anopheles gambiae str. PEST]	XP_317207	0	99
CDS_1765_transcript_3889	390	gi|170048892|ref|XP_001870825.1|conserved hypothetical protein [Culex quinquefasciatus]	XP_001870825	2.26155e-47	94
CDS_1766_transcript_3889	1197	gi|118786459|ref|XP_315438.3|AGAP005431-PA [Anopheles gambiae str. PEST]	XP_315438	0	99
CDS_1767_transcript_3890	1479	gi|347972913|ref|XP_317088.3|AGAP008364-PA [Anopheles gambiae str. PEST]	XP_317088	0	97
CDS_1768_transcript_3901	636	gi|158286822|ref|XP_308947.3|AGAP006799-PA [Anopheles gambiae str. PEST]	XP_308947	3.38282e-111	97
CDS_1769_transcript_3902	963	gi|312377740|gb|EFR24498.1|hypothetical protein AND_10875 [Anopheles darlingi]	EFR24498	2.10723e-42	57
CDS_1770_transcript_3912	648	gi|158289108|ref|XP_310881.4|AGAP000245-PA [Anopheles gambiae str. PEST]	XP_310881	7.55549e-139	99
CDS_1771_transcript_3923	483	gi|347965540|ref|XP_321931.5|AGAP001227-PA [Anopheles gambiae str. PEST]	XP_321931	3.08269e-37	93
CDS_1772_transcript_3925	420	gi|158286209|ref|XP_308622.4|AGAP007137-PA [Anopheles gambiae str. PEST]	XP_308622	2.21092e-71	100
CDS_1773_transcript_3926	663	gi|31199429|ref|XP_308662.1|AGAP007096-PA [Anopheles gambiae str. PEST]	XP_308662	3.74007e-153	98
CDS_1774_transcript_3929	1401	---Novel---
CDS_1775_transcript_3931	525	gi|158295214|ref|XP_316086.4|AGAP006038-PA [Anopheles gambiae str. PEST]	XP_316086	5.87373e-32	77
CDS_1776_transcript_3933	312	gi|347968179|ref|XP_003436173.1|AGAP013336-PA [Anopheles gambiae str. PEST]	XP_003436173	4.19116e-39	80
CDS_1777_transcript_3934	363	gi|194748341|ref|XP_001956605.1|GF25298 [Drosophila ananassae]	XP_001956605	2.43406e-09	54
CDS_1778_transcript_3937	1422	gi|118785611|ref|XP_314771.2|AGAP008673-PA [Anopheles gambiae str. PEST]	XP_314771	0	85
CDS_1779_transcript_3938	390	gi|158295337|ref|XP_316160.4|AGAP006101-PA [Anopheles gambiae str. PEST]	XP_316160	9.36535e-88	100
CDS_1780_transcript_3939	810	gi|158293231|ref|XP_314551.4|AGAP010586-PA [Anopheles gambiae str. PEST]	XP_314551	2.3334e-139	92
CDS_1781_transcript_3940	1341	gi|158294840|ref|XP_315851.4|AGAP005825-PA [Anopheles gambiae str. PEST]	XP_315851	0	92
CDS_1782_transcript_3941	507	gi|347967536|ref|XP_003436081.1|AGAP013515-PA [Anopheles gambiae str. PEST]	XP_003436081	1.95899e-31	68
CDS_1783_transcript_3942	1065	gi|347970855|ref|XP_308117.4|AGAP003890-PA [Anopheles gambiae str. PEST]	XP_308117	0	97
CDS_1784_transcript_3945	1188	gi|347963525|ref|XP_310839.5|AGAP000281-PA [Anopheles gambiae str. PEST]	XP_310839	3.93168e-26	68
CDS_1785_transcript_3947	465	gi|118786158|ref|XP_315191.3|AGAP004627-PA [Anopheles gambiae str. PEST]	XP_315191	4.21625e-65	94
CDS_1786_transcript_3948	366	gi|58378516|ref|XP_308501.2|AGAP007324-PA [Anopheles gambiae str. PEST]	XP_308501	4.30268e-47	94
CDS_1787_transcript_3949	1575	gi|158289783|ref|XP_311433.4|AGAP010719-PA [Anopheles gambiae str. PEST]	XP_311433	0	92
CDS_1788_transcript_3951	879	gi|58392869|ref|XP_319681.2|AGAP008928-PA [Anopheles gambiae str. PEST]	XP_319681	0	100
CDS_1789_transcript_3952	735	gi|347964884|ref|XP_560205.4|AGAP000983-PA [Anopheles gambiae str. PEST]	XP_560205	4.55713e-143	90
CDS_1790_transcript_3955	1305	gi|312371260|gb|EFR19493.1|hypothetical protein AND_22328 [Anopheles darlingi]	EFR19493	0	92
CDS_1791_transcript_3957	468	---Novel---
CDS_1792_transcript_3962	774	gi|158285430|ref|XP_001687890.1|AGAP007570-PA [Anopheles gambiae str. PEST]	XP_001687890	5.19813e-133	88
CDS_1793_transcript_3964	984	gi|158296722|ref|XP_317065.3|AGAP008385-PA [Anopheles gambiae str. PEST]	XP_317065	0	91
CDS_1794_transcript_3967	1461	gi|158302403|ref|XP_321957.3|AGAP001200-PA [Anopheles gambiae str. PEST]	XP_321957	0	97
CDS_1795_transcript_3968	1362	gi|158297671|ref|XP_317864.4|AGAP011440-PA [Anopheles gambiae str. PEST]	XP_317864	0	81
CDS_1796_transcript_3976	1485	gi|158285929|ref|XP_308536.4|AGAP007284-PA [Anopheles gambiae str. PEST]	XP_308536	0	91
CDS_1797_transcript_3977	477	gi|403183347|gb|EAT34511.2|AAEL013251-PA, partial [Aedes aegypti]	EAT34511	8.70909e-88	90
CDS_1798_transcript_3978	1272	gi|119114377|ref|XP_001238111.1|AGAP010069-PA [Anopheles gambiae str. PEST]	XP_001238111	2.43361e-90	97
CDS_1799_transcript_3979	480	---Novel---
CDS_1800_transcript_3983	1074	gi|158299964|ref|XP_319960.4|AGAP009189-PA [Anopheles gambiae str. PEST]	XP_319960	1.90331e-146	82
CDS_1801_transcript_3984	591	gi|158300857|ref|XP_320676.4|AGAP011842-PA [Anopheles gambiae str. PEST]	XP_320676	4.08857e-119	97
CDS_1802_transcript_3985	1872	gi|158299300|ref|XP_319416.4|AGAP010228-PA [Anopheles gambiae str. PEST]	XP_319416	0	96
CDS_1803_transcript_3986	402	gi|170048195|ref|XP_001851579.1|conserved hypothetical protein [Culex quinquefasciatus]	XP_001851579	2.62851e-35	78
CDS_1804_transcript_3988	567	gi|158302242|ref|XP_321834.4|AGAP001313-PA [Anopheles gambiae str. PEST]	XP_321834	6.05714e-137	100
CDS_1805_transcript_3989	1041	gi|158293967|ref|XP_315326.4|AGAP005311-PA [Anopheles gambiae str. PEST]	XP_315326	2.56806e-143	94
CDS_1806_transcript_3994	354	gi|158293122|ref|XP_314467.4|AGAP010493-PA [Anopheles gambiae str. PEST]	XP_314467	1.04186e-66	100
CDS_1807_transcript_3996	399	gi|347970887|ref|XP_308137.4|AGAP003904-PA [Anopheles gambiae str. PEST]	XP_308137	3.57886e-76	93
CDS_1808_transcript_3997	1101	gi|158297147|ref|XP_317424.4|AGAP008037-PA [Anopheles gambiae str. PEST]	XP_317424	0	99
CDS_1809_transcript_3998	660	gi|312375007|gb|EFR22459.1|hypothetical protein AND_15236 [Anopheles darlingi]	EFR22459	4.32114e-96	77
CDS_1810_transcript_4005	1128	gi|158299778|ref|XP_319808.4|AGAP009057-PA [Anopheles gambiae str. PEST]	XP_319808	0	99
CDS_1811_transcript_4006	576	gi|347970166|ref|XP_313334.5|AGAP003580-PA [Anopheles gambiae str. PEST]	XP_313334	5.45117e-128	97
CDS_1812_transcript_4007	1134	gi|157167782|ref|XP_001662074.1|hypothetical protein AaeL_AAEL011924 [Aedes aegypti]	XP_001662074	0	90
CDS_1813_transcript_4008	720	gi|347964441|ref|XP_311287.5|AGAP000752-PA [Anopheles gambiae str. PEST]	XP_311287	2.15982e-123	83
CDS_1814_transcript_4009	759	gi|158295596|ref|XP_316304.4|AGAP006236-PA [Anopheles gambiae str. PEST]	XP_316304	4.47412e-110	86
CDS_1815_transcript_4014	378	gi|158291213|ref|XP_312750.4|AGAP003063-PA [Anopheles gambiae str. PEST]	XP_312750	2.84591e-58	99
CDS_1816_transcript_4015	837	gi|158293541|ref|XP_314879.4|AGAP008760-PA [Anopheles gambiae str. PEST]	XP_314879	8.52645e-69	93
CDS_1817_transcript_4016	399	gi|158297491|ref|XP_317715.4|AGAP007792-PA [Anopheles gambiae str. PEST]	XP_317715	5.72078e-76	100
CDS_1818_transcript_4017	852	gi|118782488|ref|XP_312302.3|AGAP002627-PA [Anopheles gambiae str. PEST]	XP_312302	0	96
CDS_1819_transcript_4017	1086	gi|347968223|ref|XP_312303.4|AGAP002626-PA [Anopheles gambiae str. PEST]	XP_312303	0	93
CDS_1820_transcript_4018	1788	gi|347971958|ref|XP_313762.5|AGAP004464-PA [Anopheles gambiae str. PEST]	XP_313762	0	87
CDS_1821_transcript_4018	921	gi|58385178|ref|XP_313763.2|AGAP004465-PA [Anopheles gambiae str. PEST]	XP_313763	0	97
CDS_1822_transcript_4021	441	gi|312380387|gb|EFR26395.1|hypothetical protein AND_07584 [Anopheles darlingi]	EFR26395	5.76926e-14	71
CDS_1823_transcript_4027	339	---Novel---
CDS_1824_transcript_4035	357	gi|114864762|gb|ABI83764.1|tumor protein D54-like [Anopheles funestus]	ABI83764	1.45993e-62	99
CDS_1825_transcript_4036	1380	gi|158288779|ref|XP_310616.4|AGAP000476-PA [Anopheles gambiae str. PEST]	XP_310616	0	93
CDS_1826_transcript_4040	333	gi|158297084|ref|XP_317372.3|AGAP008085-PA [Anopheles gambiae str. PEST]	XP_317372	7.92915e-52	96
CDS_1827_transcript_4041	849	gi|158288211|ref|XP_310093.4|AGAP009414-PA [Anopheles gambiae str. PEST]	XP_310093	2.66891e-177	97
CDS_1828_transcript_4042	627	gi|312371328|gb|EFR19547.1|hypothetical protein AND_22238 [Anopheles darlingi]	EFR19547	9.38069e-138	99
CDS_1829_transcript_4042	1062	gi|347964840|ref|XP_309147.5|AGAP000955-PA [Anopheles gambiae str. PEST]	XP_309147	0	90
CDS_1830_transcript_4043	657	gi|158292490|ref|XP_313945.3|AGAP005071-PA [Anopheles gambiae str. PEST]	XP_313945	4.25335e-113	97
CDS_1831_transcript_4046	324	---Novel---
CDS_1832_transcript_4046	1512	gi|158293049|ref|XP_314343.4|AGAP004848-PA [Anopheles gambiae str. PEST]	XP_314343	1.06515e-109	62
CDS_1833_transcript_4050	834	gi|158292987|ref|XP_001688553.1|AGAP004886-PB [Anopheles gambiae str. PEST]	XP_001688553	6.99446e-164	89
CDS_1834_transcript_4051	435	---Novel---
CDS_1835_transcript_4052	504	gi|347969894|ref|XP_311723.4|AGAP003437-PA [Anopheles gambiae str. PEST]	XP_311723	2.0256e-120	100
CDS_1836_transcript_4053	795	gi|347970274|ref|XP_313397.5|AGAP003633-PA [Anopheles gambiae str. PEST]	XP_313397	2.10768e-24	71
CDS_1837_transcript_4054	888	gi|312379421|gb|EFR25700.1|hypothetical protein AND_08756 [Anopheles darlingi]	EFR25700	4.01852e-34	63
CDS_1838_transcript_4054	354	gi|158286147|ref|XP_001237112.2|AGAP007167-PA [Anopheles gambiae str. PEST]	XP_001237112	2.71062e-44	81
CDS_1839_transcript_4055	894	gi|158301183|ref|XP_550679.3|AGAP002117-PA [Anopheles gambiae str. PEST]	XP_550679	1.24538e-108	79
CDS_1840_transcript_4058	672	gi|347972324|ref|XP_315183.4|AGAP004634-PA [Anopheles gambiae str. PEST]	XP_315183	1.4533e-149	95
CDS_1841_transcript_4060	663	gi|118787096|ref|XP_315850.3|AGAP005824-PA [Anopheles gambiae str. PEST]	XP_315850	8.10026e-147	99
CDS_1842_transcript_4061	1218	gi|158298706|ref|XP_318883.4|AGAP009788-PA [Anopheles gambiae str. PEST]	XP_318883	0	89
CDS_1843_transcript_4063	582	gi|170052591|ref|XP_001862291.1|GTP-binding protein SAR2 [Culex quinquefasciatus]	XP_001862291	4.15439e-137	99
CDS_1844_transcript_4069	1038	gi|158297353|ref|XP_555619.3|AGAP007890-PA [Anopheles gambiae str. PEST]	XP_555619	0	87
CDS_1845_transcript_4072	1113	gi|170037794|ref|XP_001846740.1|zinc finger protein 266 [Culex quinquefasciatus]	XP_001846740	1.94598e-69	66
CDS_1846_transcript_4077	612	gi|347971992|ref|XP_001688460.2|AGAP004481-PA [Anopheles gambiae str. PEST]	XP_001688460	5.45007e-88	96
CDS_1847_transcript_4077	465	gi|347971990|ref|XP_562238.4|AGAP004480-PA [Anopheles gambiae str. PEST]	XP_562238	4.5234e-81	86
CDS_1848_transcript_4081	936	gi|347964730|ref|XP_316891.5|AGAP000913-PA [Anopheles gambiae str. PEST]	XP_316891	1.04655e-164	90
CDS_1849_transcript_4084	1719	gi|170047447|ref|XP_001851232.1|conserved hypothetical protein [Culex quinquefasciatus]	XP_001851232	5.57306e-137	66
CDS_1850_transcript_4085	666	gi|158298255|ref|XP_318437.3|AGAP003987-PA [Anopheles gambiae str. PEST]	XP_318437	1.31204e-130	94
CDS_1851_transcript_4086	693	gi|158294822|ref|XP_556483.3|AGAP005812-PA [Anopheles gambiae str. PEST]	XP_556483	3.25119e-113	85
CDS_1852_transcript_4090	348	gi|158290133|ref|XP_001688333.1|AGAP003439-PS [Anopheles gambiae str. PEST]	XP_001688333	4.54263e-55	87
CDS_1853_transcript_4092	1275	gi|145413647|gb|ABP68464.1|LRIM1 [Anopheles gambiae]	ABP68464	8.52222e-127	70
CDS_1854_transcript_4092	987	gi|145413693|gb|ABP68487.1|LRIM1 [Anopheles merus]	ABP68487	3.77661e-92	67
CDS_1855_transcript_4095	597	---Novel---
CDS_1856_transcript_4097	411	gi|58385827|ref|XP_314234.2|AGAP003338-PA [Anopheles gambiae str. PEST]	XP_314234	5.71234e-91	99
CDS_1857_transcript_4098	435	---Novel---
CDS_1858_transcript_4107	543	gi|158288841|ref|XP_310673.3|AGAP000426-PA [Anopheles gambiae str. PEST]	XP_310673	4.81306e-99	88
CDS_1859_transcript_4109	336	gi|347967911|ref|XP_001688386.2|AGAP002458-PA [Anopheles gambiae str. PEST]	XP_001688386	4.81382e-30	81
CDS_1860_transcript_4111	1725	gi|158298243|ref|XP_318430.3|AGAP003980-PA [Anopheles gambiae str. PEST]	XP_318430	0	98
CDS_1861_transcript_4115	627	gi|158290342|ref|XP_311951.4|AGAP002948-PA [Anopheles gambiae str. PEST]	XP_311951	3.43337e-139	98
CDS_1862_transcript_4123	714	gi|118777684|ref|XP_308216.2|AGAP007654-PA [Anopheles gambiae str. PEST]	XP_308216	7.824e-156	99
CDS_1863_transcript_4125	1557	gi|158288129|ref|XP_001230686.2|AGAP009320-PA [Anopheles gambiae str. PEST]	XP_001230686	1.15074e-88	74
CDS_1864_transcript_4126	1047	gi|158299766|ref|XP_319801.4|AGAP009049-PA [Anopheles gambiae str. PEST]	XP_319801	3.04862e-151	80
CDS_1865_transcript_4129	894	gi|118788756|ref|XP_554957.2|AGAP008483-PA [Anopheles gambiae str. PEST]	XP_554957	5.76857e-96	75
CDS_1866_transcript_4131	1011	gi|118788653|ref|XP_316889.3|AGAP000911-PA [Anopheles gambiae str. PEST]	XP_316889	1.76482e-101	62
CDS_1867_transcript_4132	1128	gi|58382258|ref|XP_311818.2|AGAP003052-PA [Anopheles gambiae str. PEST]	XP_311818	0	95
CDS_1868_transcript_4133	819	gi|347966197|ref|XP_003435883.1|AGAP001585-PC [Anopheles gambiae str. PEST]	XP_003435883	8.54373e-169	94
CDS_1869_transcript_4135	1596	gi|158285975|ref|XP_308548.4|AGAP007254-PA [Anopheles gambiae str. PEST]	XP_308548	3.48408e-159	80
CDS_1870_transcript_4137	1143	gi|158294385|ref|XP_001688679.1|AGAP005563-PB [Anopheles gambiae str. PEST]	XP_001688679	0	98
CDS_1871_transcript_4140	1056	gi|312371055|gb|EFR19322.1|hypothetical protein AND_22695 [Anopheles darlingi]	EFR19322	0	92
CDS_1872_transcript_4141	537	gi|158298887|ref|XP_319028.4|AGAP009908-PA [Anopheles gambiae str. PEST]	XP_319028	4.31263e-120	98
CDS_1873_transcript_4148	705	gi|58383114|ref|XP_312404.2|AGAP002534-PA [Anopheles gambiae str. PEST]	XP_312404	1.45673e-162	99
CDS_1874_transcript_4149	351	---Novel---
CDS_1875_transcript_4152	1527	gi|158296920|ref|XP_317243.4|AGAP008227-PA [Anopheles gambiae str. PEST]	XP_317243	0	99
CDS_1876_transcript_4153	978	gi|158299250|ref|XP_319365.4|AGAP010188-PA [Anopheles gambiae str. PEST]	XP_319365	0	99
CDS_1877_transcript_4154	1035	gi|312371867|gb|EFR19943.1|hypothetical protein AND_20911 [Anopheles darlingi]	EFR19943	9.25986e-148	90
CDS_1878_transcript_4157	1089	gi|158289971|ref|XP_311569.4|AGAP010376-PA [Anopheles gambiae str. PEST]	XP_311569	0	93
CDS_1879_transcript_4160	864	gi|158292660|ref|XP_314040.4|AGAP005152-PA [Anopheles gambiae str. PEST]	XP_314040	8.49352e-71	74
CDS_1880_transcript_4161	1794	gi|312373261|gb|EFR21036.1|hypothetical protein AND_17667 [Anopheles darlingi]	EFR21036	0	91
CDS_1881_transcript_4163	369	gi|158301499|ref|XP_321175.4|AGAP001887-PA [Anopheles gambiae str. PEST]	XP_321175	3.67302e-82	100
CDS_1882_transcript_4170	1326	gi|195446599|ref|XP_002070840.1|GK25464 [Drosophila willistoni]	XP_002070840	6.11155e-66	51
CDS_1883_transcript_4170	465	gi|118777404|ref|XP_307911.3|AGAP002269-PA [Anopheles gambiae str. PEST]	XP_307911	5.87779e-105	100
CDS_1884_transcript_4172	888	gi|57917353|ref|XP_556492.1|AGAP005819-PA [Anopheles gambiae str. PEST]	XP_556492	9.92795e-72	70
CDS_1885_transcript_4179	492	gi|158296037|ref|XP_316586.4|AGAP006548-PA [Anopheles gambiae str. PEST]	XP_316586	1.83088e-103	93
CDS_1886_transcript_4180	780	gi|118781769|ref|XP_001238813.1|AGAP003024-PB [Anopheles gambiae str. PEST]	XP_001238813	3.0566e-146	92
CDS_1887_transcript_4183	420	gi|347971388|ref|XP_562694.4|AGAP004176-PA [Anopheles gambiae str. PEST]	XP_562694	1.84924e-38	71
CDS_1888_transcript_4186	990	gi|158293330|ref|XP_557731.3|AGAP008584-PA [Anopheles gambiae str. PEST]	XP_557731	0	94
CDS_1889_transcript_4186	1440	gi|158293332|ref|XP_314690.4|AGAP008585-PA [Anopheles gambiae str. PEST]	XP_314690	0	97
CDS_1890_transcript_4187	873	gi|158285891|ref|XP_308512.4|AGAP007309-PA [Anopheles gambiae str. PEST]	XP_308512	0	99
CDS_1891_transcript_4189	1323	gi|118782681|ref|XP_312432.3|AGAP002507-PA [Anopheles gambiae str. PEST]	XP_312432	0	89
CDS_1892_transcript_4191	558	gi|158300095|ref|XP_320086.3|AGAP009289-PA [Anopheles gambiae str. PEST]	XP_320086	9.79173e-115	85
CDS_1893_transcript_4192	1098	gi|158301687|ref|XP_321348.3|AGAP001738-PA [Anopheles gambiae str. PEST]	XP_321348	0	96
CDS_1894_transcript_4195	1341	gi|158284771|ref|XP_307858.3|AGAP009445-PA [Anopheles gambiae str. PEST]	XP_307858	0	87
CDS_1895_transcript_4196	1497	gi|347965410|ref|XP_001689385.2|AGAP001158-PA [Anopheles gambiae str. PEST]	XP_001689385	0	81
CDS_1896_transcript_4197	954	gi|158296649|ref|XP_317001.4|AGAP008439-PA [Anopheles gambiae str. PEST]	XP_317001	9.96469e-29	73
CDS_1897_transcript_4202	309	gi|158297099|ref|XP_317381.3|AGAP008075-PA [Anopheles gambiae str. PEST]	XP_317381	9.46609e-47	100
CDS_1898_transcript_4203	510	gi|312378720|gb|EFR25216.1|hypothetical protein AND_09639 [Anopheles darlingi]	EFR25216	6.26946e-81	82
CDS_1899_transcript_4212	441	gi|158295592|ref|XP_556934.3|AGAP006234-PA [Anopheles gambiae str. PEST]	XP_556934	3.88301e-37	73
CDS_1900_transcript_4213	723	gi|158294270|ref|XP_001688669.1|AGAP005504-PA [Anopheles gambiae str. PEST]	XP_001688669	2.31e-175	100
CDS_1901_transcript_4213	396	gi|158294270|ref|XP_001688669.1|AGAP005504-PA [Anopheles gambiae str. PEST]	XP_001688669	7.24419e-40	73
CDS_1902_transcript_4215	2007	gi|158297295|ref|XP_317556.3|AGAP007926-PA [Anopheles gambiae str. PEST]	XP_317556	0	93
CDS_1903_transcript_4217	2214	gi|312384386|gb|EFR29123.1|hypothetical protein AND_02160 [Anopheles darlingi]	EFR29123	0	56
CDS_1904_transcript_4219	1629	gi|158300368|ref|XP_320309.4|AGAP012229-PA [Anopheles gambiae str. PEST]	XP_320309	0	93
CDS_1905_transcript_4224	657	gi|347972915|ref|XP_555086.4|AGAP008366-PA [Anopheles gambiae str. PEST]	XP_555086	1.1259e-122	94
CDS_1906_transcript_4227	1443	gi|312380725|gb|EFR26641.1|hypothetical protein AND_07138 [Anopheles darlingi]	EFR26641	4.96634e-149	80
CDS_1907_transcript_4228	624	---Novel---
CDS_1908_transcript_4230	1554	gi|158294377|ref|XP_315563.4|AGAP005560-PA [Anopheles gambiae str. PEST]	XP_315563	0	96
CDS_1909_transcript_4231	915	gi|58385084|ref|XP_313702.2|AGAP004418-PA [Anopheles gambiae str. PEST]	XP_313702	0	94
CDS_1910_transcript_4233	303	gi|347971560|ref|XP_313176.5|AGAP004256-PA [Anopheles gambiae str. PEST]	XP_313176	2.13083e-37	96
CDS_1911_transcript_4236	303	---Novel---
CDS_1912_transcript_4236	2373	gi|158298913|ref|XP_319049.3|AGAP009928-PA [Anopheles gambiae str. PEST]	XP_319049	6.30115e-142	54
CDS_1913_transcript_4239	1434	gi|347965804|ref|XP_321745.4|AGAP001391-PA [Anopheles gambiae str. PEST]	XP_321745	0	97
CDS_1914_transcript_4247	405	gi|347963961|ref|XP_003437016.1|AGAP000512-PB [Anopheles gambiae str. PEST]	XP_003437016	1.17922e-13	97
CDS_1915_transcript_4252	1860	gi|158301334|ref|XP_321040.4|AGAP002015-PA [Anopheles gambiae str. PEST]	XP_321040	0	98
CDS_1916_transcript_4253	1155	gi|118793353|ref|XP_320820.3|AGAP011690-PA [Anopheles gambiae str. PEST]	XP_320820	0	96
CDS_1917_transcript_4254	798	gi|118781137|ref|XP_311296.3|AGAP000760-PA [Anopheles gambiae str. PEST]	XP_311296	1.54539e-134	82
CDS_1918_transcript_4255	531	gi|118787805|ref|XP_316306.3|AGAP006238-PA [Anopheles gambiae str. PEST]	XP_316306	3.44346e-123	99
CDS_1919_transcript_4258	1089	gi|157119669|ref|XP_001653445.1|hypothetical protein AaeL_AAEL008742 [Aedes aegypti]	XP_001653445	6.50531e-138	74
CDS_1920_transcript_4260	1053	gi|347965246|ref|XP_001688151.2|AGAP006741-PA [Anopheles gambiae str. PEST]	XP_001688151	4.27076e-47	69
CDS_1921_transcript_4262	546	gi|158295106|ref|XP_316020.4|AGAP005977-PA [Anopheles gambiae str. PEST]	XP_316020	2.08697e-116	99
CDS_1922_transcript_4264	393	---Novel---
CDS_1923_transcript_4268	381	---Novel---
CDS_1924_transcript_4270	1002	gi|158299035|ref|XP_319154.4|AGAP010010-PA [Anopheles gambiae str. PEST]	XP_319154	0	95
CDS_1925_transcript_4273	840	gi|158297758|ref|XP_317946.4|AGAP011375-PA [Anopheles gambiae str. PEST]	XP_317946	7.24748e-173	91
CDS_1926_transcript_4274	1797	gi|158299728|ref|XP_319773.4|AGAP009024-PA [Anopheles gambiae str. PEST]	XP_319773	0	87
CDS_1927_transcript_4279	819	gi|158301401|ref|XP_321106.4|AGAP001957-PA [Anopheles gambiae str. PEST]	XP_321106	0	99
CDS_1928_transcript_4283	819	gi|347966610|ref|XP_003435942.1|AGAP001797-PC [Anopheles gambiae str. PEST]	XP_003435942	1.45738e-118	98
CDS_1929_transcript_4284	1851	gi|158298885|ref|XP_319027.4|AGAP009907-PA [Anopheles gambiae str. PEST]	XP_319027	0	97
CDS_1930_transcript_4285	744	gi|158294983|ref|XP_001688752.1|AGAP005910-PA [Anopheles gambiae str. PEST]	XP_001688752	1.80443e-161	96
CDS_1931_transcript_4288	558	gi|158298074|ref|XP_001689106.1|AGAP004689-PA [Anopheles gambiae str. PEST]	XP_001689106	5.79855e-54	68
CDS_1932_transcript_4297	852	gi|347970117|ref|XP_003436524.1|AGAP013398-PA [Anopheles gambiae str. PEST]	XP_003436524	1.02655e-82	95
CDS_1933_transcript_4300	1182	gi|158284767|ref|XP_307851.4|AGAP009439-PA [Anopheles gambiae str. PEST]	XP_307851	0	99
CDS_1934_transcript_4305	312	---Novel---
CDS_1935_transcript_4308	1407	gi|347965719|ref|XP_321827.5|AGAP001319-PA [Anopheles gambiae str. PEST]	XP_321827	0	96
CDS_1936_transcript_4310	1161	gi|58392502|ref|XP_319417.2|AGAP010229-PA [Anopheles gambiae str. PEST]	XP_319417	0	98
CDS_1937_transcript_4311	840	gi|347964133|ref|XP_310479.5|AGAP000598-PA [Anopheles gambiae str. PEST]	XP_310479	4.37626e-142	85
CDS_1938_transcript_4312	1449	gi|158287420|ref|XP_309450.4|AGAP011194-PA [Anopheles gambiae str. PEST]	XP_309450	0	98
CDS_1939_transcript_4315	300	gi|58388480|ref|XP_316314.2|AGAP006248-PA [Anopheles gambiae str. PEST]	XP_316314	6.40079e-63	100
CDS_1940_transcript_4316	1149	gi|118777240|ref|XP_307775.3|AGAP003265-PA [Anopheles gambiae str. PEST]	XP_307775	0	93
CDS_1941_transcript_4319	384	gi|118785830|ref|XP_314924.3|AGAP008798-PA [Anopheles gambiae str. PEST]	XP_314924	1.3013e-74	94
CDS_1942_transcript_4321	1863	gi|347963861|ref|XP_310635.4|AGAP000454-PA [Anopheles gambiae str. PEST]	XP_310635	0	85
CDS_1943_transcript_4322	669	gi|157132243|ref|XP_001655984.1|hypothetical protein AaeL_AAEL012375 [Aedes aegypti]	XP_001655984	6.67922e-120	99
CDS_1944_transcript_4325	981	gi|158287562|ref|XP_309563.4|AGAP011086-PA [Anopheles gambiae str. PEST]	XP_309563	0	99
CDS_1945_transcript_4326	318	gi|158285726|ref|XP_308433.4|AGAP007399-PA [Anopheles gambiae str. PEST]	XP_308433	2.18345e-07	55
CDS_1946_transcript_4326	312	gi|158285724|ref|XP_308432.4|AGAP007400-PA [Anopheles gambiae str. PEST]	XP_308432	3.25304e-54	88
CDS_1947_transcript_4327	816	gi|158285724|ref|XP_308432.4|AGAP007400-PA [Anopheles gambiae str. PEST]	XP_308432	2.51186e-175	94
CDS_1948_transcript_4328	378	gi|347966014|ref|XP_003435850.1|AGAP001487-PB [Anopheles gambiae str. PEST]	XP_003435850	9.64808e-68	94
CDS_1949_transcript_4330	1038	gi|158287475|ref|XP_309498.4|AGAP011149-PA [Anopheles gambiae str. PEST]	XP_309498	0	99
CDS_1950_transcript_4331	774	gi|118788921|ref|XP_317078.3|AGAP008375-PA [Anopheles gambiae str. PEST]	XP_317078	9.96486e-153	96
CDS_1951_transcript_4335	768	gi|158299383|ref|XP_319487.4|AGAP010290-PA [Anopheles gambiae str. PEST]	XP_319487	3.29399e-169	88
CDS_1952_transcript_4336	360	---Novel---
CDS_1953_transcript_4339	480	gi|119113832|ref|XP_558577.2|AGAP005180-PA [Anopheles gambiae str. PEST]	XP_558577	2.62687e-19	53
CDS_1954_transcript_4341	1749	gi|158284765|ref|XP_307850.4|AGAP009438-PA [Anopheles gambiae str. PEST]	XP_307850	0	91
CDS_1955_transcript_4343	651	gi|347967928|ref|XP_312474.4|AGAP002465-PA [Anopheles gambiae str. PEST]	XP_312474	2.46093e-111	95
CDS_1956_transcript_4347	1281	gi|170028411|ref|XP_001842089.1|polycomb protein esc [Culex quinquefasciatus]	XP_001842089	0	86
CDS_1957_transcript_4351	987	gi|157125271|ref|XP_001660659.1|beat protein [Aedes aegypti]	XP_001660659	3.28131e-148	88
CDS_1958_transcript_4352	417	gi|157125951|ref|XP_001654463.1|hypothetical protein AaeL_AAEL010333 [Aedes aegypti]	XP_001654463	2.11394e-82	94
CDS_1959_transcript_4356	1464	gi|118787165|ref|XP_315894.2|AGAP005866-PA [Anopheles gambiae str. PEST]	XP_315894	0	99
CDS_1960_transcript_4356	915	gi|118787165|ref|XP_315894.2|AGAP005866-PA [Anopheles gambiae str. PEST]	XP_315894	0	100
CDS_1961_transcript_4359	624	gi|158285914|ref|XP_308526.4|AGAP007295-PA [Anopheles gambiae str. PEST]	XP_308526	1.50263e-12	55
CDS_1962_transcript_4361	1701	gi|57969616|ref|XP_563695.1|AGAP002481-PA [Anopheles gambiae str. PEST]	XP_563695	0	99
CDS_1963_transcript_4362	1242	gi|158297770|ref|XP_554876.3|AGAP011369-PA [Anopheles gambiae str. PEST]	XP_554876	0	97
CDS_1964_transcript_4363	897	gi|118784292|ref|XP_313642.2|AGAP004358-PA [Anopheles gambiae str. PEST]	XP_313642	0	95
CDS_1965_transcript_4366	1275	gi|158285204|ref|XP_308185.4|AGAP007686-PA [Anopheles gambiae str. PEST]	XP_308185	0	92
CDS_1966_transcript_4367	507	gi|31199249|ref|XP_308572.1|AGAP007213-PA [Anopheles gambiae str. PEST]	XP_308572	1.13783e-82	100
CDS_1967_transcript_4368	429	gi|158293541|ref|XP_314879.4|AGAP008760-PA [Anopheles gambiae str. PEST]	XP_314879	1.00497e-15	93
CDS_1968_transcript_4370	1014	gi|31213235|ref|XP_315561.1|AGAP005558-PA [Anopheles gambiae str. PEST]	XP_315561	0	97
CDS_1969_transcript_4371	873	gi|158287813|ref|XP_309717.4|AGAP010978-PA [Anopheles gambiae str. PEST]	XP_309717	1.34815e-137	98
CDS_1970_transcript_4371	1560	gi|158287811|ref|XP_309716.4|AGAP010979-PA [Anopheles gambiae str. PEST]	XP_309716	2.59536e-72	67
CDS_1971_transcript_4375	786	gi|158297147|ref|XP_317424.4|AGAP008037-PA [Anopheles gambiae str. PEST]	XP_317424	2.63282e-136	91
CDS_1972_transcript_4377	687	gi|158299226|ref|XP_319349.4|AGAP010175-PA [Anopheles gambiae str. PEST]	XP_319349	4.68264e-131	95
CDS_1973_transcript_4379	1143	gi|158297994|ref|XP_318102.2|AGAP004726-PA [Anopheles gambiae str. PEST]	XP_318102	0	100
CDS_1974_transcript_4380	645	gi|119113296|ref|XP_309508.3|AGAP011140-PA [Anopheles gambiae str. PEST]	XP_309508	2.30887e-110	94
CDS_1975_transcript_4382	696	gi|118780602|ref|XP_310262.5|AGAP003731-PA [Anopheles gambiae str. PEST]	XP_310262	4.15205e-107	90
CDS_1976_transcript_4385	1197	gi|118792081|ref|XP_001238258.1|AGAP012412-PA [Anopheles gambiae str. PEST]	XP_001238258	0	95
CDS_1977_transcript_4386	1371	gi|158293264|ref|XP_001687783.1|AGAP004677-PA [Anopheles gambiae str. PEST]	XP_001687783	0	82
CDS_1978_transcript_4386	975	gi|158293264|ref|XP_001687783.1|AGAP004677-PA [Anopheles gambiae str. PEST]	XP_001687783	0	92
CDS_1979_transcript_4387	468	gi|118780602|ref|XP_310262.5|AGAP003731-PA [Anopheles gambiae str. PEST]	XP_310262	3.9019e-76	93
CDS_1980_transcript_4393	1116	gi|347969575|ref|XP_307781.4|AGAP003273-PA [Anopheles gambiae str. PEST]	XP_307781	0	91
CDS_1981_transcript_4395	1002	gi|158296870|ref|XP_317208.4|AGAP008264-PA [Anopheles gambiae str. PEST]	XP_317208	3.28156e-124	80
CDS_1982_transcript_4397	450	gi|347963022|ref|XP_001238809.3|AGAP000021-PA [Anopheles gambiae str. PEST]	XP_001238809	2.63338e-91	91
CDS_1983_transcript_4398	558	gi|58386588|ref|XP_314880.2|AGAP008761-PA [Anopheles gambiae str. PEST]	XP_314880	1.10638e-116	99
CDS_1984_transcript_4403	1275	gi|347965679|ref|XP_321851.5|AGAP001296-PA [Anopheles gambiae str. PEST]	XP_321851	0	95
CDS_1985_transcript_4404	1023	gi|347968735|ref|XP_312032.5|AGAP002880-PA [Anopheles gambiae str. PEST]	XP_312032	0	98
CDS_1986_transcript_4406	1080	gi|347966085|ref|XP_321601.5|AGAP001523-PA [Anopheles gambiae str. PEST]	XP_321601	2.86037e-157	81
CDS_1987_transcript_4409	309	---Novel---
CDS_1988_transcript_4410	1257	gi|158293389|ref|XP_314736.4|AGAP008639-PA [Anopheles gambiae str. PEST]	XP_314736	0	97
CDS_1989_transcript_4411	1572	gi|158299364|ref|XP_319465.4|AGAP010274-PA [Anopheles gambiae str. PEST]	XP_319465	0	84
CDS_1990_transcript_4415	1326	gi|347967240|ref|XP_308057.4|AGAP002137-PA [Anopheles gambiae str. PEST]	XP_308057	0	86
CDS_1991_transcript_4416	321	gi|347968381|ref|XP_312228.5|AGAP002693-PA [Anopheles gambiae str. PEST]	XP_312228	2.15811e-60	95
CDS_1992_transcript_4417	411	---Novel---
CDS_1993_transcript_4418	2322	gi|158298445|ref|XP_318614.3|AGAP009591-PA [Anopheles gambiae str. PEST]	XP_318614	0	94
CDS_1994_transcript_4419	714	gi|312381415|gb|EFR27171.1|hypothetical protein AND_06288 [Anopheles darlingi]	EFR27171	1.24137e-17	64
CDS_1995_transcript_4420	369	gi|158301071|ref|XP_552587.3|AGAP011674-PA [Anopheles gambiae str. PEST]	XP_552587	5.90869e-21	63
CDS_1996_transcript_4421	1056	gi|157105375|ref|XP_001648840.1|glucose-6-phosphatase [Aedes aegypti]	XP_001648840	1.24884e-152	84
CDS_1997_transcript_4422	924	gi|158298482|ref|XP_318648.4|AGAP009619-PA [Anopheles gambiae str. PEST]	XP_318648	0	86
CDS_1998_transcript_4422	420	gi|312386039|gb|EFR30407.1|hypothetical protein AND_00033 [Anopheles darlingi]	EFR30407	3.12882e-21	95
CDS_1999_transcript_4425	588	gi|347972125|ref|XP_313856.5|AGAP004558-PA [Anopheles gambiae str. PEST]	XP_313856	4.89088e-92	87
[truncated: 7,461 more rows]

## Sheet: Ac_Br_30min
Sequence name	Sequence length	Hit Description	Hit Accession	E-Value	Similarity
CDS_1_transcript_3	621	gi|347966551|ref|XP_321299.4|AGAP001778-PA [Anopheles gambiae str. PEST]	XP_321299	1.75036e-123	95
CDS_2_transcript_6	690	gi|347968558|ref|XP_312126.5|AGAP002790-PA [Anopheles gambiae str. PEST]	XP_312126	2.4406e-65	100
CDS_3_transcript_7	1365	gi|347965469|ref|XP_321966.5|AGAP001194-PA [Anopheles gambiae str. PEST]	XP_321966	0	96
CDS_4_transcript_9	414	gi|118786699|ref|XP_315590.3|AGAP005581-PA [Anopheles gambiae str. PEST]	XP_315590	7.75344e-91	99
CDS_5_transcript_10	1116	gi|158294421|ref|XP_315591.4|AGAP005582-PA [Anopheles gambiae str. PEST]	XP_315591	0	88
CDS_6_transcript_10	645	gi|118786699|ref|XP_315590.3|AGAP005581-PA [Anopheles gambiae str. PEST]	XP_315590	5.90356e-140	100
CDS_7_transcript_12	1113	gi|158295975|ref|XP_316546.4|AGAP006516-PA [Anopheles gambiae str. PEST]	XP_316546	0	94
CDS_8_transcript_14	513	gi|347971655|ref|XP_003436778.1|AGAP004298-PB [Anopheles gambiae str. PEST]	XP_003436778	4.94361e-117	100
CDS_9_transcript_16	672	gi|118786707|ref|XP_315597.3|AGAP005585-PB [Anopheles gambiae str. PEST]	XP_315597	1.07108e-132	98
CDS_10_transcript_18	1014	gi|157105498|ref|XP_001648896.1|ribosomal protein L5 [Aedes aegypti]	XP_001648896	1.27915e-179	95
CDS_11_transcript_18	894	gi|157105498|ref|XP_001648896.1|ribosomal protein L5 [Aedes aegypti]	XP_001648896	2.67952e-180	95
CDS_12_transcript_21	876	gi|158299570|ref|XP_552798.3|AGAP008916-PA [Anopheles gambiae str. PEST]	XP_552798	6.67173e-146	94
CDS_13_transcript_22	1284	gi|158298823|ref|XP_318978.3|AGAP009863-PA [Anopheles gambiae str. PEST]	XP_318978	0	97
CDS_14_transcript_25	444	---Novel---
CDS_15_transcript_28	1248	gi|58386650|ref|XP_314928.2|AGAP008802-PA [Anopheles gambiae str. PEST]	XP_314928	0	98
CDS_16_transcript_34	681	gi|31207169|ref|XP_312551.1|AGAP002401-PA [Anopheles gambiae str. PEST]	XP_312551	1.08199e-127	98
CDS_17_transcript_35	303	gi|58392684|ref|XP_319559.2|AGAP003325-PA [Anopheles gambiae str. PEST]	XP_319559	1.27618e-26	100
CDS_18_transcript_45	372	gi|312384844|gb|EFR29476.1|hypothetical protein AND_23785 [Anopheles darlingi]	EFR29476	9.59164e-80	98
CDS_19_transcript_48	348	gi|158285508|ref|XP_001687902.1|AGAP007534-PC [Anopheles gambiae str. PEST]	XP_001687902	5.25645e-65	92
CDS_20_transcript_50	708	gi|118783961|ref|XP_313357.3|AGAP003599-PA [Anopheles gambiae str. PEST]	XP_313357	2.17489e-118	99
CDS_21_transcript_51	1188	gi|118794945|ref|XP_321828.3|AGAP001318-PA [Anopheles gambiae str. PEST]	XP_321828	0	96
CDS_22_transcript_52	957	gi|118777462|ref|XP_308086.3|AGAP011050-PA [Anopheles gambiae str. PEST]	XP_308086	0	96
CDS_23_transcript_54	1056	gi|31242175|ref|XP_321518.1|AGAP001589-PA [Anopheles gambiae str. PEST]	XP_321518	0	95
CDS_24_transcript_55	1680	gi|347967504|ref|XP_307915.5|AGAP002265-PA [Anopheles gambiae str. PEST]	XP_307915	0	98
CDS_25_transcript_58	309	---Novel---
CDS_26_transcript_58	882	gi|158299579|ref|XP_001689200.1|AGAP008924-PA [Anopheles gambiae str. PEST]	XP_001689200	4.29208e-92	93
CDS_27_transcript_64	2367	gi|157128216|ref|XP_001661348.1|hypothetical protein AaeL_AAEL002357 [Aedes aegypti]	XP_001661348	0	96
CDS_28_transcript_65	996	gi|347965420|ref|XP_003435758.1|AGAP012985-PA [Anopheles gambiae str. PEST]	XP_003435758	0	98
CDS_29_transcript_67	579	gi|347963816|ref|XP_310665.3|AGAP000434-PA [Anopheles gambiae str. PEST]	XP_310665	2.19447e-135	99
CDS_30_transcript_70	807	gi|58389104|ref|XP_316787.2|AGAP000823-PA [Anopheles gambiae str. PEST]	XP_316787	1.87412e-156	95
CDS_31_transcript_76	339	---Novel---
CDS_32_transcript_77	711	gi|158302485|ref|XP_322024.4|AGAP001138-PA [Anopheles gambiae str. PEST]	XP_322024	6.51129e-166	98
CDS_33_transcript_78	1017	gi|347971008|ref|XP_318428.5|AGAP003977-PA [Anopheles gambiae str. PEST]	XP_318428	7.92707e-177	93
CDS_34_transcript_79	432	gi|158293454|ref|XP_001237600.2|AGAP008693-PA [Anopheles gambiae str. PEST]	XP_001237600	6.0806e-57	84
CDS_35_transcript_81	1926	gi|158299315|ref|XP_319426.4|AGAP010238-PA [Anopheles gambiae str. PEST]	XP_319426	0	95
CDS_36_transcript_83	576	gi|57906224|ref|XP_551371.1|AGAP001459-PA [Anopheles gambiae str. PEST]	XP_551371	3.13925e-117	100
CDS_37_transcript_87	1428	gi|312384630|gb|EFR29313.1|hypothetical protein AND_01848 [Anopheles darlingi]	EFR29313	0	91
CDS_38_transcript_88	2856	gi|158289262|ref|XP_311017.4|AGAP000129-PA [Anopheles gambiae str. PEST]	XP_311017	0	95
CDS_39_transcript_90	321	gi|347969690|ref|XP_001230990.3|AGAP003329-PA [Anopheles gambiae str. PEST]	XP_001230990	7.78059e-42	98
CDS_40_transcript_92	888	gi|347972334|ref|XP_003436879.1|AGAP013117-PA [Anopheles gambiae str. PEST]	XP_003436879	5.23582e-147	81
CDS_41_transcript_92	963	gi|347972336|ref|XP_315174.5|AGAP004638-PA [Anopheles gambiae str. PEST]	XP_315174	5.36559e-155	81
CDS_42_transcript_96	429	---Novel---
CDS_43_transcript_97	1938	gi|158293154|ref|XP_314493.3|AGAP010519-PA [Anopheles gambiae str. PEST]	XP_314493	0	98
CDS_44_transcript_98	1107	gi|58386259|ref|XP_314623.2|AGAP004678-PA [Anopheles gambiae str. PEST]	XP_314623	6.59998e-132	75
CDS_45_transcript_101	423	gi|118782944|ref|XP_312602.3|AGAP002357-PA [Anopheles gambiae str. PEST]	XP_312602	2.73668e-70	98
CDS_46_transcript_102	978	gi|158299250|ref|XP_319365.4|AGAP010188-PA [Anopheles gambiae str. PEST]	XP_319365	0	99
CDS_47_transcript_103	984	gi|118779462|ref|XP_309315.3|AGAP011334-PA [Anopheles gambiae str. PEST]	XP_309315	2.95977e-164	98
CDS_48_transcript_104	1932	gi|158293383|ref|XP_314731.4|AGAP008635-PA [Anopheles gambiae str. PEST]	XP_314731	0	97
CDS_49_transcript_111	846	gi|158293961|ref|XP_001688631.1|AGAP005308-PA [Anopheles gambiae str. PEST]	XP_001688631	7.51326e-08	70
CDS_50_transcript_112	561	gi|347964650|ref|XP_316832.4|AGAP000862-PA [Anopheles gambiae str. PEST]	XP_316832	1.65791e-94	86
CDS_51_transcript_113	1305	gi|170041842|ref|XP_001848658.1|60S ribosomal protein L3 [Culex quinquefasciatus]	XP_001848658	0	96
CDS_52_transcript_115	831	gi|170044562|ref|XP_001849912.1|conserved hypothetical protein [Culex quinquefasciatus]	XP_001849912	7.35915e-162	91
CDS_53_transcript_115	321	---Novel---
CDS_54_transcript_116	582	gi|158299906|ref|XP_319916.4|AGAP009156-PA [Anopheles gambiae str. PEST]	XP_319916	7.75544e-110	92
CDS_55_transcript_117	1344	gi|158287872|ref|XP_309765.4|AGAP010929-PA [Anopheles gambiae str. PEST]	XP_309765	0	100
CDS_56_transcript_117	1059	gi|312371023|gb|EFR19299.1|hypothetical protein AND_22725 [Anopheles darlingi]	EFR19299	0	100
CDS_57_transcript_120	1053	gi|158288329|ref|XP_310209.4|AGAP009488-PA [Anopheles gambiae str. PEST]	XP_310209	2.00487e-175	94
CDS_58_transcript_120	723	gi|57951025|ref|XP_559757.1|AGAP009490-PA [Anopheles gambiae str. PEST]	XP_559757	7.80333e-113	81
CDS_59_transcript_120	471	gi|158288327|ref|XP_310208.3|AGAP009489-PA [Anopheles gambiae str. PEST]	XP_310208	3.29035e-103	96
CDS_60_transcript_121	522	gi|158293391|ref|XP_314737.4|AGAP008640-PA [Anopheles gambiae str. PEST]	XP_314737	7.3491e-89	96
CDS_61_transcript_128	1524	gi|158298940|ref|XP_319075.3|AGAP009944-PA [Anopheles gambiae str. PEST]	XP_319075	0	94
CDS_62_transcript_130	456	gi|158296675|ref|XP_555021.3|AGAP008419-PA [Anopheles gambiae str. PEST]	XP_555021	1.53734e-107	100
CDS_63_transcript_131	660	gi|158289909|ref|XP_311530.4|AGAP010417-PA [Anopheles gambiae str. PEST]	XP_311530	6.58694e-141	97
CDS_64_transcript_133	477	gi|118789422|ref|XP_317405.3|AGAP008054-PA [Anopheles gambiae str. PEST]	XP_317405	3.83173e-70	100
CDS_65_transcript_134	1071	gi|58391523|ref|XP_318655.2|AGAP009623-PA [Anopheles gambiae str. PEST]	XP_318655	0	99
CDS_66_transcript_134	999	gi|58391523|ref|XP_318655.2|AGAP009623-PA [Anopheles gambiae str. PEST]	XP_318655	0	99
CDS_67_transcript_135	732	gi|58388502|ref|XP_316327.2|AGAP006263-PA [Anopheles gambiae str. PEST]	XP_316327	3.76192e-166	99
CDS_68_transcript_136	657	gi|158292490|ref|XP_313945.3|AGAP005071-PA [Anopheles gambiae str. PEST]	XP_313945	4.25335e-113	97
CDS_69_transcript_137	2394	gi|158284769|ref|XP_307854.2|AGAP009441-PA [Anopheles gambiae str. PEST]	XP_307854	0	99
CDS_70_transcript_137	1779	gi|158284769|ref|XP_307854.2|AGAP009441-PA [Anopheles gambiae str. PEST]	XP_307854	0	99
CDS_71_transcript_138	1854	gi|28569855|dbj|BAC57900.1|reverse transcriptase [Anopheles gambiae]	BAC57900	0	78
CDS_72_transcript_140	2010	gi|119114534|ref|XP_319323.3|AGAP010156-PA [Anopheles gambiae str. PEST]	XP_319323	0	93
CDS_73_transcript_142	2817	gi|347968691|ref|XP_003436267.1|AGAP002858-PC [Anopheles gambiae str. PEST]	XP_003436267	0	99
CDS_74_transcript_143	732	gi|158297656|ref|XP_317849.4|AGAP011455-PA [Anopheles gambiae str. PEST]	XP_317849	8.11267e-114	91
CDS_75_transcript_146	411	---Novel---
CDS_76_transcript_147	1284	gi|58387602|ref|XP_315683.2|AGAP005662-PA [Anopheles gambiae str. PEST]	XP_315683	0	99
CDS_77_transcript_148	588	gi|118784069|ref|XP_562528.2|AGAP003662-PA [Anopheles gambiae str. PEST]	XP_562528	2.14175e-120	97
CDS_78_transcript_149	846	gi|158293209|ref|XP_314537.4|AGAP010564-PA [Anopheles gambiae str. PEST]	XP_314537	3.78481e-179	100
CDS_79_transcript_151	396	gi|158294206|ref|XP_315459.4|AGAP005456-PA [Anopheles gambiae str. PEST]	XP_315459	3.67807e-71	98
CDS_80_transcript_152	378	gi|58378556|ref|XP_308525.2|AGAP007296-PA [Anopheles gambiae str. PEST]	XP_308525	1.03559e-76	94
CDS_81_transcript_152	612	gi|158285911|ref|XP_308524.4|AGAP007297-PA [Anopheles gambiae str. PEST]	XP_308524	1.52924e-120	96
CDS_82_transcript_157	1152	gi|58395028|ref|XP_320948.2|AGAP002091-PA [Anopheles gambiae str. PEST]	XP_320948	0	91
CDS_83_transcript_158	1440	gi|158297014|ref|XP_317320.4|AGAP008141-PA [Anopheles gambiae str. PEST]	XP_317320	0	99
CDS_84_transcript_159	801	gi|58394389|ref|XP_320701.2|AGAP011814-PA [Anopheles gambiae str. PEST]	XP_320701	2.32702e-174	95
CDS_85_transcript_161	441	gi|158296168|ref|XP_316646.4|AGAP006616-PA [Anopheles gambiae str. PEST]	XP_316646	8.07805e-88	95
CDS_86_transcript_165	1002	gi|58390289|ref|XP_317621.2|AGAP007871-PA [Anopheles gambiae str. PEST]	XP_317621	0	98
CDS_87_transcript_166	1023	gi|158287426|ref|XP_309455.4|AGAP011190-PA [Anopheles gambiae str. PEST]	XP_309455	0	97
CDS_88_transcript_167	444	gi|158293896|ref|XP_557484.2|AGAP004598-PA [Anopheles gambiae str. PEST]	XP_557484	7.95018e-91	96
CDS_89_transcript_167	579	gi|118786213|ref|XP_315226.3|AGAP004597-PA [Anopheles gambiae str. PEST]	XP_315226	3.62304e-111	92
CDS_90_transcript_169	1170	gi|31197673|ref|XP_307784.1|AGAP003277-PA [Anopheles gambiae str. PEST]	XP_307784	0	97
CDS_91_transcript_170	594	gi|114864915|gb|ABI83783.1|translocon-associated complex TRAP delta subunit [Anopheles funestus]	ABI83783	5.68551e-111	96
CDS_92_transcript_173	984	gi|157136875|ref|XP_001663842.1|bm-40 precursor [Aedes aegypti]	XP_001663842	1.9292e-150	86
CDS_93_transcript_174	639	gi|118788516|ref|XP_316798.3|AGAP000832-PA [Anopheles gambiae str. PEST]	XP_316798	7.14486e-129	99
CDS_94_transcript_174	507	gi|118788518|ref|XP_316799.3|AGAP000833-PA [Anopheles gambiae str. PEST]	XP_316799	2.66684e-83	83
CDS_95_transcript_175	447	gi|58383799|ref|XP_312806.2|AGAP003119-PA [Anopheles gambiae str. PEST]	XP_312806	1.27134e-83	100
CDS_96_transcript_181	1140	gi|312380315|gb|EFR26347.1|hypothetical protein AND_07682 [Anopheles darlingi]	EFR26347	0	93
CDS_97_transcript_182	369	gi|347969522|ref|XP_003436425.1|AGAP003238-PB [Anopheles gambiae str. PEST]	XP_003436425	1.79692e-66	99
CDS_98_transcript_183	306	gi|312374891|gb|EFR22359.1|hypothetical protein AND_29109 [Anopheles darlingi]	EFR22359	2.54458e-48	98
CDS_99_transcript_186	471	gi|118781461|ref|XP_311483.3|AGAP010464-PA [Anopheles gambiae str. PEST]	XP_311483	4.62361e-96	96
CDS_100_transcript_190	573	gi|114864835|gb|ABI83773.1|60S ribosomal protein L11 [Anopheles funestus]	ABI83773	1.47308e-135	99
CDS_101_transcript_192	1152	gi|58392333|ref|XP_319289.2|AGAP010134-PA [Anopheles gambiae str. PEST]	XP_319289	0	99
CDS_102_transcript_193	315	gi|158299802|ref|XP_001689214.1|AGAP009073-PA [Anopheles gambiae str. PEST]	XP_001689214	2.61929e-21	74
CDS_103_transcript_196	747	gi|347968395|ref|XP_312221.5|AGAP002707-PA [Anopheles gambiae str. PEST]	XP_312221	6.24494e-152	90
CDS_104_transcript_197	762	gi|347971100|ref|XP_318484.5|AGAP004028-PA [Anopheles gambiae str. PEST]	XP_318484	2.20354e-77	85
CDS_105_transcript_199	2469	gi|158299938|ref|XP_319941.4|AGAP009176-PA [Anopheles gambiae str. PEST]	XP_319941	0	95
CDS_106_transcript_200	1299	gi|157125085|ref|XP_001660613.1|xpa-binding protein 1 (mbdin) [Aedes aegypti]	XP_001660613	0	85
CDS_107_transcript_200	1260	gi|158300121|ref|XP_320119.6|AGAP010315-PA [Anopheles gambiae str. PEST]	XP_320119	0	86
CDS_108_transcript_201	906	gi|158287021|ref|XP_309081.4|AGAP005292-PA [Anopheles gambiae str. PEST]	XP_309081	1.8807e-150	100
CDS_109_transcript_201	330	---Novel---
CDS_110_transcript_202	354	gi|57914573|ref|XP_555129.1|AGAP008329-PA [Anopheles gambiae str. PEST]	XP_555129	7.48443e-77	100
CDS_111_transcript_205	588	gi|118786839|ref|XP_315691.3|AGAP005674-PA [Anopheles gambiae str. PEST]	XP_315691	3.38453e-115	95
CDS_112_transcript_207	1788	gi|347965455|ref|XP_321973.5|AGAP001185-PA [Anopheles gambiae str. PEST]	XP_321973	0	97
CDS_113_transcript_209	1305	gi|347971534|ref|XP_313162.5|AGAP004245-PA [Anopheles gambiae str. PEST]	XP_313162	0	86
CDS_114_transcript_212	597	gi|118788823|ref|XP_317011.3|AGAP008432-PA [Anopheles gambiae str. PEST]	XP_317011	2.074e-84	92
CDS_115_transcript_217	684	gi|157119038|ref|XP_001659306.1|protein-l-isoaspartate o-methyltransferase [Aedes aegypti]	XP_001659306	3.82976e-133	89
CDS_116_transcript_219	1728	gi|158286681|ref|XP_308862.3|AGAP006892-PA [Anopheles gambiae str. PEST]	XP_308862	0	73
CDS_117_transcript_221	1053	gi|347965342|ref|XP_322047.5|AGAP001116-PA [Anopheles gambiae str. PEST]	XP_322047	0	96
CDS_118_transcript_222	375	gi|158287515|ref|XP_309523.4|AGAP011123-PA [Anopheles gambiae str. PEST]	XP_309523	8.49189e-67	99
CDS_119_transcript_223	399	gi|158293679|ref|XP_001231040.2|AGAP004936-PA [Anopheles gambiae str. PEST]	XP_001231040	5.90099e-67	95
CDS_120_transcript_224	735	gi|118793204|ref|XP_320736.3|AGAP011777-PA [Anopheles gambiae str. PEST]	XP_320736	2.61526e-147	87
CDS_121_transcript_229	1791	gi|31207753|ref|XP_312843.1|AGAP003153-PA [Anopheles gambiae str. PEST]	XP_312843	0	99
CDS_122_transcript_230	498	gi|158299143|ref|XP_319245.3|AGAP010087-PA [Anopheles gambiae str. PEST]	XP_319245	1.41081e-52	77
CDS_123_transcript_231	1302	gi|58390364|ref|XP_317672.2|AGAP007827-PA [Anopheles gambiae str. PEST]	XP_317672	0	99
CDS_124_transcript_234	1962	gi|347967130|ref|XP_001689308.2|AGAP002076-PA [Anopheles gambiae str. PEST]	XP_001689308	0	100
CDS_125_transcript_235	711	gi|118782359|ref|XP_312215.3|AGAP002712-PA [Anopheles gambiae str. PEST]	XP_312215	1.78444e-121	96
CDS_126_transcript_236	756	gi|58376523|ref|XP_308669.2|AGAP007088-PA [Anopheles gambiae str. PEST]	XP_308669	4.04306e-124	99
CDS_127_transcript_237	915	gi|347970304|ref|XP_313420.3|AGAP003650-PA [Anopheles gambiae str. PEST]	XP_313420	0	98
CDS_128_transcript_243	357	gi|118785105|ref|XP_314319.3|AGAP004867-PA [Anopheles gambiae str. PEST]	XP_314319	2.61755e-50	100
CDS_129_transcript_244	756	gi|58376523|ref|XP_308669.2|AGAP007088-PA [Anopheles gambiae str. PEST]	XP_308669	3.17987e-124	99
CDS_130_transcript_245	1173	gi|58384956|ref|XP_313589.2|AGAP004318-PA [Anopheles gambiae str. PEST]	XP_313589	0	86
CDS_131_transcript_248	615	gi|158296265|ref|XP_001688948.1|AGAP006660-PA [Anopheles gambiae str. PEST]	XP_001688948	1.78445e-141	99
CDS_132_transcript_249	336	gi|158296265|ref|XP_001688948.1|AGAP006660-PA [Anopheles gambiae str. PEST]	XP_001688948	1.25099e-74	99
CDS_133_transcript_250	1092	gi|19571839|emb|CAD27473.1|putative microtubule binding protein [Anopheles gambiae]	CAD27473	2.479e-141	99
CDS_134_transcript_251	1332	gi|158289417|ref|XP_311149.3|AGAP000011-PA [Anopheles gambiae str. PEST]	XP_311149	0	99
CDS_135_transcript_257	651	gi|347963871|ref|XP_310632.5|AGAP000462-PA [Anopheles gambiae str. PEST]	XP_310632	1.09128e-113	98
CDS_136_transcript_258	1494	gi|347963038|ref|XP_311123.3|AGAP000038-PA [Anopheles gambiae str. PEST]	XP_311123	0	99
CDS_137_transcript_261	1374	gi|158300075|ref|XP_320073.4|AGAP009278-PA [Anopheles gambiae str. PEST]	XP_320073	0	99
CDS_138_transcript_263	1746	gi|170038430|ref|XP_001847053.1|conserved hypothetical protein [Culex quinquefasciatus]	XP_001847053	0	85
CDS_139_transcript_264	777	gi|312385565|gb|EFR30031.1|hypothetical protein AND_00624 [Anopheles darlingi]	EFR30031	4.19705e-165	91
CDS_140_transcript_265	1977	gi|158298913|ref|XP_319049.3|AGAP009928-PA [Anopheles gambiae str. PEST]	XP_319049	4.48967e-50	63
CDS_141_transcript_266	510	gi|158288718|ref|XP_001688294.1|AGAP000523-PA [Anopheles gambiae str. PEST]	XP_001688294	1.24647e-59	100
CDS_142_transcript_267	531	gi|119113533|ref|XP_310541.3|AGAP000543-PA [Anopheles gambiae str. PEST]	XP_310541	2.8897e-85	92
CDS_143_transcript_268	522	gi|157133230|ref|XP_001656190.1|ribosomal protein S12, putative [Aedes aegypti]	XP_001656190	1.18923e-98	100
CDS_144_transcript_270	534	gi|57911055|ref|XP_553370.1|AGAP009585-PA [Anopheles gambiae str. PEST]	XP_553370	1.54366e-54	74
CDS_145_transcript_271	1638	gi|347964030|ref|XP_310535.5|AGAP000549-PA [Anopheles gambiae str. PEST]	XP_310535	0	90
CDS_146_transcript_272	573	gi|347971781|ref|XP_313656.5|AGAP004373-PA [Anopheles gambiae str. PEST]	XP_313656	4.46185e-101	100
CDS_147_transcript_274	483	gi|118779554|ref|XP_564212.2|AGAP011284-PA [Anopheles gambiae str. PEST]	XP_564212	1.31846e-113	100
CDS_148_transcript_277	768	gi|158293367|ref|XP_314721.3|AGAP008626-PA [Anopheles gambiae str. PEST]	XP_314721	2.30255e-173	99
CDS_149_transcript_278	1929	gi|119113388|ref|XP_309558.3|AGAP011092-PA [Anopheles gambiae str. PEST]	XP_309558	0	97
CDS_150_transcript_279	459	---Novel---
CDS_151_transcript_282	627	gi|347964160|ref|XP_310464.4|AGAP000617-PA [Anopheles gambiae str. PEST]	XP_310464	6.19898e-135	95
CDS_152_transcript_282	519	gi|347964164|ref|XP_310463.5|AGAP000618-PA [Anopheles gambiae str. PEST]	XP_310463	9.55157e-101	92
CDS_153_transcript_283	1629	gi|158300368|ref|XP_320309.4|AGAP012229-PA [Anopheles gambiae str. PEST]	XP_320309	0	93
CDS_154_transcript_284	1287	gi|118778933|ref|XP_308965.3|AGAP006780-PA [Anopheles gambiae str. PEST]	XP_308965	0	97
CDS_155_transcript_289	339	gi|347966408|ref|XP_321392.5|AGAP001699-PA [Anopheles gambiae str. PEST]	XP_321392	1.204e-63	82
CDS_156_transcript_291	447	gi|347964938|ref|XP_309203.5|AGAP001010-PA [Anopheles gambiae str. PEST]	XP_309203	2.25498e-74	88
CDS_157_transcript_292	2100	gi|118782448|ref|XP_312269.3|AGAP002655-PA [Anopheles gambiae str. PEST]	XP_312269	0	98
CDS_158_transcript_293	570	gi|158285409|ref|XP_308294.3|AGAP007580-PB [Anopheles gambiae str. PEST]	XP_308294	1.06092e-128	97
CDS_159_transcript_295	708	gi|157103497|ref|XP_001648008.1|calcium/calmodulin-dependent serine protein kinase membrane-associated guanylate kinase (cask) [Aedes aegypti]	XP_001648008	5.73557e-170	99
CDS_160_transcript_303	777	gi|347970512|ref|XP_310271.7|AGAP003739-PA [Anopheles gambiae str. PEST]	XP_310271	2.59051e-117	91
CDS_161_transcript_306	708	gi|158285903|ref|XP_308520.4|AGAP007303-PA [Anopheles gambiae str. PEST]	XP_308520	9.12088e-130	93
CDS_162_transcript_308	1092	gi|312378519|gb|EFR25072.1|hypothetical protein AND_09913 [Anopheles darlingi]	EFR25072	7.29565e-76	62
CDS_163_transcript_311	516	gi|114864923|gb|ABI83785.1|microtubule-binding protein [Anopheles funestus]	ABI83785	3.39034e-118	99
CDS_164_transcript_312	849	gi|58391886|ref|XP_318947.2|AGAP009833-PA [Anopheles gambiae str. PEST]	XP_318947	0	99
CDS_165_transcript_314	579	gi|312374801|gb|EFR22283.1|hypothetical protein AND_15494 [Anopheles darlingi]	EFR22283	3.82893e-106	70
CDS_166_transcript_315	474	gi|158298506|ref|XP_318676.3|AGAP009642-PA [Anopheles gambiae str. PEST]	XP_318676	2.40487e-78	100
CDS_167_transcript_319	690	gi|119114634|ref|XP_319394.3|AGAP010210-PA [Anopheles gambiae str. PEST]	XP_319394	1.8023e-99	96
CDS_168_transcript_320	660	gi|158294460|ref|XP_315616.4|AGAP005604-PA [Anopheles gambiae str. PEST]	XP_315616	3.83633e-156	99
CDS_169_transcript_321	447	---Novel---
CDS_170_transcript_323	1209	gi|58392954|ref|XP_319738.2|AGAP008988-PA [Anopheles gambiae str. PEST]	XP_319738	0	98
CDS_171_transcript_325	522	gi|158287961|ref|XP_309838.4|AGAP010867-PA [Anopheles gambiae str. PEST]	XP_309838	1.73262e-88	97
CDS_172_transcript_327	984	gi|347966531|ref|XP_321314.5|AGAP001769-PA [Anopheles gambiae str. PEST]	XP_321314	8.01742e-179	93
CDS_173_transcript_329	429	gi|118789314|ref|XP_317333.3|AGAP008127-PA [Anopheles gambiae str. PEST]	XP_317333	3.93744e-81	93
CDS_174_transcript_334	447	gi|158284522|ref|XP_307264.3|AGAP004684-PA [Anopheles gambiae str. PEST]	XP_307264	1.07714e-28	80
CDS_175_transcript_336	1779	gi|347963613|ref|XP_310792.5|AGAP000325-PA [Anopheles gambiae str. PEST]	XP_310792	0	92
CDS_176_transcript_337	1533	gi|157103462|ref|XP_001647992.1|cationic amino acid transporter [Aedes aegypti]	XP_001647992	0	92
CDS_177_transcript_337	315	gi|118777163|ref|XP_307630.3|Anopheles gambiae str. PEST AGAP012643-PA [Anopheles gambiae str. PEST]	XP_307630	3.51809e-38	96
CDS_178_transcript_338	1653	gi|347966460|ref|XP_321356.5|AGAP001730-PA [Anopheles gambiae str. PEST]	XP_321356	0	88
CDS_179_transcript_339	1254	gi|347963527|ref|XP_566106.4|AGAP000283-PA [Anopheles gambiae str. PEST]	XP_566106	9.95211e-168	77
CDS_180_transcript_342	768	gi|347971335|ref|XP_003436728.1|AGAP012989-PA [Anopheles gambiae str. PEST]	XP_003436728	2.98448e-56	98
CDS_181_transcript_342	606	gi|158291520|ref|XP_313029.4|AGAP004146-PA [Anopheles gambiae str. PEST]	XP_313029	4.90309e-137	100
CDS_182_transcript_343	1539	gi|312375012|gb|EFR22463.1|hypothetical protein AND_15223 [Anopheles darlingi]	EFR22463	0	88
CDS_183_transcript_345	768	gi|347971189|ref|XP_309629.5|AGAP004078-PA [Anopheles gambiae str. PEST]	XP_309629	2.25665e-34	68
CDS_184_transcript_346	1344	gi|158285202|ref|XP_308184.4|AGAP007687-PA [Anopheles gambiae str. PEST]	XP_308184	0	97
CDS_185_transcript_347	693	---Novel---
CDS_186_transcript_349	438	gi|58392791|ref|XP_319630.2|AGAP008883-PA [Anopheles gambiae str. PEST]	XP_319630	8.31751e-73	96
CDS_187_transcript_350	1077	gi|347967657|ref|XP_312628.5|AGAP002340-PA [Anopheles gambiae str. PEST]	XP_312628	1.64853e-23	91
CDS_188_transcript_353	1110	gi|347969928|ref|XP_311750.4|AGAP003462-PA [Anopheles gambiae str. PEST]	XP_311750	0	97
CDS_189_transcript_358	1326	gi|58380313|ref|XP_310453.2|AGAP000625-PA [Anopheles gambiae str. PEST]	XP_310453	0	98
CDS_190_transcript_358	861	gi|347964179|ref|XP_310452.5|AGAP000626-PA [Anopheles gambiae str. PEST]	XP_310452	3.73454e-146	85
CDS_191_transcript_361	1947	gi|158297962|ref|XP_001689096.1|AGAP004742-PA [Anopheles gambiae str. PEST]	XP_001689096	0	99
CDS_192_transcript_362	417	gi|1066807|gb|AAB05638.1|heat shock protein 82 [Anopheles albimanus]	AAB05638	4.71114e-65	94
CDS_193_transcript_364	1215	gi|58385536|ref|XP_314018.2|AGAP005134-PA [Anopheles gambiae str. PEST]	XP_314018	0	96
CDS_194_transcript_365	450	gi|347967414|ref|XP_307965.4|AGAP002219-PA [Anopheles gambiae str. PEST]	XP_307965	3.90657e-102	92
CDS_195_transcript_366	351	gi|157109662|ref|XP_001650771.1|zinc finger protein [Aedes aegypti]	XP_001650771	3.18535e-08	73
CDS_196_transcript_367	1557	gi|158288129|ref|XP_001230686.2|AGAP009320-PA [Anopheles gambiae str. PEST]	XP_001230686	1.15074e-88	74
CDS_197_transcript_368	636	gi|119112895|ref|XP_307941.3|AGAP002243-PA [Anopheles gambiae str. PEST]	XP_307941	1.66466e-139	98
CDS_198_transcript_371	393	gi|312384915|gb|EFR29527.1|hypothetical protein AND_01395 [Anopheles darlingi]	EFR29527	7.49884e-62	94
CDS_199_transcript_372	1317	gi|312385528|gb|EFR30006.1|hypothetical protein AND_00685 [Anopheles darlingi]	EFR30006	0	93
CDS_200_transcript_373	1677	gi|347967305|ref|XP_308017.5|AGAP002171-PA [Anopheles gambiae str. PEST]	XP_308017	0	98
CDS_201_transcript_374	1026	gi|158299940|ref|XP_553109.2|AGAP009177-PA [Anopheles gambiae str. PEST]	XP_553109	0	95
CDS_202_transcript_375	1749	gi|347966322|ref|XP_321442.4|AGAP001653-PA [Anopheles gambiae str. PEST]	XP_321442	0	98
CDS_203_transcript_375	525	gi|347966326|ref|XP_321441.4|AGAP001654-PA [Anopheles gambiae str. PEST]	XP_321441	4.44922e-109	100
CDS_204_transcript_376	1332	gi|31235052|ref|XP_319173.1|AGAP010025-PA [Anopheles gambiae str. PEST]	XP_319173	0	99
CDS_205_transcript_381	606	gi|347968602|ref|XP_312101.5|AGAP002812-PA [Anopheles gambiae str. PEST]	XP_312101	4.27206e-136	99
CDS_206_transcript_383	738	gi|158288270|ref|XP_310144.4|AGAP009546-PA [Anopheles gambiae str. PEST]	XP_310144	3.76592e-147	91
CDS_207_transcript_385	807	gi|217035903|gb|ACJ74467.1|60S ribosomal protein L13a [Ochlerotatus taeniorhynchus]	ACJ74467	4.87378e-130	92
CDS_208_transcript_386	552	gi|347968621|ref|XP_312091.5|AGAP002821-PA [Anopheles gambiae str. PEST]	XP_312091	5.42582e-121	95
CDS_209_transcript_390	540	gi|158295326|ref|XP_316153.4|AGAP006096-PA [Anopheles gambiae str. PEST]	XP_316153	2.68179e-111	98
CDS_210_transcript_390	405	gi|158295326|ref|XP_316153.4|AGAP006096-PA [Anopheles gambiae str. PEST]	XP_316153	9.64717e-69	96
CDS_211_transcript_391	1203	gi|118783118|ref|XP_312776.3|AGAP003089-PA [Anopheles gambiae str. PEST]	XP_312776	0	100
CDS_212_transcript_392	642	gi|158295096|ref|XP_001688766.1|AGAP005972-PA [Anopheles gambiae str. PEST]	XP_001688766	1.9445e-147	98
CDS_213_transcript_392	888	gi|158295100|ref|XP_316017.4|AGAP005973-PA [Anopheles gambiae str. PEST]	XP_316017	0	91
CDS_214_transcript_399	387	gi|118780652|ref|XP_310307.5|AGAP003768-PA [Anopheles gambiae str. PEST]	XP_310307	1.81096e-54	100
CDS_215_transcript_401	753	gi|118782431|ref|XP_312258.3|AGAP002666-PA [Anopheles gambiae str. PEST]	XP_312258	3.9947e-174	98
CDS_216_transcript_404	1155	gi|118793353|ref|XP_320820.3|AGAP011690-PA [Anopheles gambiae str. PEST]	XP_320820	0	96
CDS_217_transcript_415	1200	gi|158300484|ref|XP_320387.3|AGAP012140-PA [Anopheles gambiae str. PEST]	XP_320387	0	99
CDS_218_transcript_415	642	gi|158300484|ref|XP_320387.3|AGAP012140-PA [Anopheles gambiae str. PEST]	XP_320387	6.0765e-114	95
CDS_219_transcript_416	1038	gi|347970794|ref|XP_310427.5|AGAP003869-PA [Anopheles gambiae str. PEST]	XP_310427	0	98
CDS_220_transcript_417	861	gi|158286983|ref|XP_309063.4|AGAP005275-PA [Anopheles gambiae str. PEST]	XP_309063	9.1895e-147	90
CDS_221_transcript_418	522	gi|312380462|gb|EFR26450.1|hypothetical protein AND_07488 [Anopheles darlingi]	EFR26450	1.50322e-09	80
CDS_222_transcript_429	630	gi|347966722|ref|XP_321193.4|AGAP001872-PA [Anopheles gambiae str. PEST]	XP_321193	4.05658e-83	82
CDS_223_transcript_432	561	gi|312372163|gb|EFR20183.1|hypothetical protein AND_20525 [Anopheles darlingi]	EFR20183	6.04713e-25	64
CDS_224_transcript_436	510	gi|347964696|ref|XP_316867.5|AGAP000890-PA [Anopheles gambiae str. PEST]	XP_316867	2.54927e-82	92
CDS_225_transcript_438	1044	gi|158285041|ref|XP_308082.4|AGAP011053-PA [Anopheles gambiae str. PEST]	XP_308082	0	95
CDS_226_transcript_439	903	gi|157110424|ref|XP_001651094.1|hypothetical protein AaeL_AAEL005558 [Aedes aegypti]	XP_001651094	3.34362e-79	66
CDS_227_transcript_439	999	gi|158288232|ref|XP_310116.4|AGAP010623-PA [Anopheles gambiae str. PEST]	XP_310116	1.34425e-123	75
CDS_228_transcript_442	1020	gi|158300946|ref|XP_320743.4|AGAP011767-PA [Anopheles gambiae str. PEST]	XP_320743	0	96
CDS_229_transcript_446	1488	gi|158300147|ref|XP_551775.3|AGAP012407-PA [Anopheles gambiae str. PEST]	XP_551775	0	99
CDS_230_transcript_447	564	gi|195432226|ref|XP_002064127.1|GK20001 [Drosophila willistoni]	XP_002064127	3.15288e-131	98
CDS_231_transcript_450	1575	gi|158289783|ref|XP_311433.4|AGAP010719-PA [Anopheles gambiae str. PEST]	XP_311433	0	92
CDS_232_transcript_453	519	gi|158293198|ref|XP_314532.3|AGAP010558-PA [Anopheles gambiae str. PEST]	XP_314532	3.18185e-104	98
CDS_233_transcript_455	1008	gi|241157545|ref|XP_002408110.1|actin, putative [Ixodes scapularis]	XP_002408110	0	100
CDS_234_transcript_458	366	gi|307192320|gb|EFN75587.1|Retrotransposable element Tf2 155 kDa protein type 2 [Harpegnathos saltator]	EFN75587	2.34027e-09	53
CDS_235_transcript_458	1707	gi|498980481|ref|XP_004529364.1|PREDICTED: putative enzymatic polyprotein-like [Ceratitis capitata]	XP_004529364	1.69969e-53	50
CDS_236_transcript_458	396	gi|15150419|gb|AAK84933.1|SD02026p [Drosophila melanogaster]	AAK84933	8.24111e-13	55
CDS_237_transcript_459	1164	gi|118786597|ref|XP_556154.2|AGAP005518-PA [Anopheles gambiae str. PEST]	XP_556154	4.99968e-169	90
CDS_238_transcript_460	375	gi|312375751|gb|EFR23057.1|hypothetical protein AND_13740 [Anopheles darlingi]	EFR23057	1.35887e-60	100
CDS_239_transcript_461	546	gi|46095203|gb|AAS80137.1|bacteria responsive protein 1 [Anopheles gambiae]	AAS80137	6.79517e-103	97
CDS_240_transcript_466	696	gi|158290757|ref|XP_312325.4|AGAP002609-PA [Anopheles gambiae str. PEST]	XP_312325	9.46787e-96	87
CDS_241_transcript_469	1026	gi|312384345|gb|EFR29091.1|hypothetical protein AND_02238 [Anopheles darlingi]	EFR29091	4.63827e-27	67
CDS_242_transcript_474	855	gi|347966788|ref|XP_321154.5|AGAP001911-PA [Anopheles gambiae str. PEST]	XP_321154	2.03449e-109	86
CDS_243_transcript_475	915	gi|31236922|ref|XP_319502.1|AGAP010310-PA [Anopheles gambiae str. PEST]	XP_319502	0	100
CDS_244_transcript_477	1065	gi|347968821|ref|XP_311995.4|AGAP002906-PA [Anopheles gambiae str. PEST]	XP_311995	0	98
CDS_245_transcript_479	729	gi|118779234|ref|XP_560169.2|AGAP000953-PA [Anopheles gambiae str. PEST]	XP_560169	6.6274e-157	98
CDS_246_transcript_480	318	---Novel---
CDS_247_transcript_482	1677	gi|158298574|ref|XP_318752.4|AGAP009694-PA [Anopheles gambiae str. PEST]	XP_318752	0	97
CDS_248_transcript_484	2694	gi|158291201|ref|XP_001230848.2|AGAP004686-PB [Anopheles gambiae str. PEST]	XP_001230848	7.74159e-95	90
CDS_249_transcript_488	693	gi|158301478|ref|XP_321163.4|AGAP001903-PA [Anopheles gambiae str. PEST]	XP_321163	1.6731e-129	100
CDS_250_transcript_489	561	gi|118792583|ref|XP_320402.3|AGAP012130-PA [Anopheles gambiae str. PEST]	XP_320402	1.76603e-93	87
CDS_251_transcript_492	375	gi|347976440|ref|XP_003436498.1|AGAP003509-PE [Anopheles gambiae str. PEST]	XP_003436498	8.23006e-27	100
CDS_252_transcript_495	1440	gi|158299566|ref|XP_319661.4|AGAP008914-PA [Anopheles gambiae str. PEST]	XP_319661	4.15532e-42	66
CDS_253_transcript_495	357	---Novel---
CDS_254_transcript_503	924	gi|347972245|ref|XP_315228.5|AGAP004596-PA [Anopheles gambiae str. PEST]	XP_315228	0	99
CDS_255_transcript_505	1095	gi|157126307|ref|XP_001654586.1|suppressor of defective silencing [Aedes aegypti]	XP_001654586	3.54912e-89	68
CDS_256_transcript_506	1056	gi|347963504|ref|XP_001687767.2|AGAP000267-PA [Anopheles gambiae str. PEST]	XP_001687767	1.11346e-174	74
CDS_257_transcript_507	1017	gi|158287463|ref|XP_309489.4|AGAP011160-PA [Anopheles gambiae str. PEST]	XP_309489	0	91
CDS_258_transcript_511	1173	gi|158285517|ref|XP_564732.2|AGAP007525-PA [Anopheles gambiae str. PEST]	XP_564732	0	87
CDS_259_transcript_515	1596	gi|347967818|ref|XP_312538.5|AGAP002414-PA [Anopheles gambiae str. PEST]	XP_312538	0	95
CDS_260_transcript_519	447	gi|58396476|ref|XP_321925.2|AGAP001232-PA [Anopheles gambiae str. PEST]	XP_321925	2.29501e-94	95
CDS_261_transcript_521	597	gi|119114714|ref|XP_319449.3|AGAP010260-PA [Anopheles gambiae str. PEST]	XP_319449	4.25446e-140	98
CDS_262_transcript_523	369	---Novel---
CDS_263_transcript_524	1134	gi|347969985|ref|XP_003436493.1|AGAP003492-PB [Anopheles gambiae str. PEST]	XP_003436493	0	99
CDS_264_transcript_525	516	gi|312371563|gb|EFR19714.1|hypothetical protein AND_21925 [Anopheles darlingi]	EFR19714	5.1015e-105	100
CDS_265_transcript_534	624	gi|58381050|ref|XP_310968.2|AGAP000170-PA [Anopheles gambiae str. PEST]	XP_310968	7.08383e-136	100
CDS_266_transcript_537	2067	gi|347967746|ref|XP_312572.5|AGAP002381-PA [Anopheles gambiae str. PEST]	XP_312572	0	98
CDS_267_transcript_538	513	gi|347967846|ref|XP_003436122.1|AGAP002428-PB [Anopheles gambiae str. PEST]	XP_003436122	1.87878e-113	97
CDS_268_transcript_539	330	gi|157103392|ref|XP_001647959.1|hypothetical protein AaeL_AAEL000551 [Aedes aegypti]	XP_001647959	3.32944e-30	66
CDS_269_transcript_541	300	gi|312383441|gb|EFR28530.1|hypothetical protein AND_03438 [Anopheles darlingi]	EFR28530	8.29866e-21	100
CDS_270_transcript_546	900	gi|158298459|ref|XP_318631.4|AGAP009604-PA [Anopheles gambiae str. PEST]	XP_318631	7.69609e-180	94
CDS_271_transcript_548	987	gi|347964888|ref|XP_309181.5|AGAP000985-PA [Anopheles gambiae str. PEST]	XP_309181	0	96
CDS_272_transcript_549	558	gi|347963704|ref|XP_310728.5|AGAP000380-PA [Anopheles gambiae str. PEST]	XP_310728	9.05869e-72	86
CDS_273_transcript_550	603	gi|31227219|ref|XP_317847.1|AGAP011456-PA [Anopheles gambiae str. PEST]	XP_317847	8.19763e-132	96
CDS_274_transcript_550	837	gi|158297654|ref|XP_554756.3|AGAP011457-PA [Anopheles gambiae str. PEST]	XP_554756	2.46334e-153	94
CDS_275_transcript_553	648	gi|347972127|ref|XP_001238828.3|AGAP004559-PA [Anopheles gambiae str. PEST]	XP_001238828	3.43643e-157	100
CDS_276_transcript_554	420	gi|158295633|ref|XP_001688837.1|AGAP006260-PD [Anopheles gambiae str. PEST]	XP_001688837	4.79735e-92	97
CDS_277_transcript_555	459	gi|158285903|ref|XP_308520.4|AGAP007303-PA [Anopheles gambiae str. PEST]	XP_308520	1.00384e-67	90
CDS_278_transcript_556	723	gi|312371563|gb|EFR19714.1|hypothetical protein AND_21925 [Anopheles darlingi]	EFR19714	6.71105e-122	93
CDS_279_transcript_562	1002	gi|158299035|ref|XP_319154.4|AGAP010010-PA [Anopheles gambiae str. PEST]	XP_319154	0	95
CDS_280_transcript_566	522	gi|118778195|ref|XP_308509.2|AGAP007312-PA [Anopheles gambiae str. PEST]	XP_308509	4.73657e-85	95
CDS_281_transcript_567	1191	gi|158301129|ref|XP_320877.4|AGAP011629-PA [Anopheles gambiae str. PEST]	XP_320877	0	99
CDS_282_transcript_567	1521	gi|157114623|ref|XP_001652343.1|dihydrolipoamide dehydrogenase [Aedes aegypti]	XP_001652343	0	96
CDS_283_transcript_568	1122	gi|158296672|ref|XP_317022.4|AGAP008423-PA [Anopheles gambiae str. PEST]	XP_317022	0	96
CDS_284_transcript_569	1197	gi|58378650|ref|XP_308924.2|AGAP006821-PA [Anopheles gambiae str. PEST]	XP_308924	0	98
CDS_285_transcript_570	378	---Novel---
CDS_286_transcript_570	321	---Novel---
CDS_287_transcript_573	375	gi|312375751|gb|EFR23057.1|hypothetical protein AND_13740 [Anopheles darlingi]	EFR23057	1.35887e-60	100
CDS_288_transcript_576	537	gi|312372247|gb|EFR20255.1|hypothetical protein AND_20430 [Anopheles darlingi]	EFR20255	2.16459e-16	95
CDS_289_transcript_583	1980	gi|158289891|ref|XP_311518.4|AGAP010429-PA [Anopheles gambiae str. PEST]	XP_311518	0	99
CDS_290_transcript_586	555	gi|158297136|ref|XP_317417.3|AGAP008045-PA [Anopheles gambiae str. PEST]	XP_317417	3.24952e-88	98
CDS_291_transcript_587	1251	gi|158298698|ref|XP_318878.3|AGAP009783-PA [Anopheles gambiae str. PEST]	XP_318878	0	99
CDS_292_transcript_588	705	gi|147733214|sp|A0SIF1.1|SNPF_ANOGARecName: Full=Short neuropeptide F; Contains: RecName: Full=sNPF-associated peptide; Contains: RecName: Full=sNPF peptide 2; Contains: RecName: Full=sNPF peptide 3; Contains: RecName: Full=sNPF peptide 4; Contains: RecName: Full=RLRF peptide 1; Contains: RecName: Full=RLRF peptide 2; Contains: RecName: Full=RLRF peptide 3; Contains: RecName: Full=RLRW peptide 1;…	A0SIF1	1.13701e-132	93
CDS_293_transcript_589	696	gi|312378454|gb|EFR25024.1|hypothetical protein AND_09995 [Anopheles darlingi]	EFR25024	2.07937e-137	92
CDS_294_transcript_594	369	---Novel---
CDS_295_transcript_595	975	gi|158294689|ref|XP_556395.3|AGAP005743-PA [Anopheles gambiae str. PEST]	XP_556395	1.83696e-127	81
CDS_296_transcript_597	498	gi|118793607|ref|XP_320958.3|AGAP002085-PA [Anopheles gambiae str. PEST]	XP_320958	9.62645e-85	87
CDS_297_transcript_601	438	gi|118786158|ref|XP_315191.3|AGAP004627-PA [Anopheles gambiae str. PEST]	XP_315191	8.31839e-65	94
CDS_298_transcript_602	363	gi|158293426|ref|XP_314766.4|AGAP008667-PA [Anopheles gambiae str. PEST]	XP_314766	9.76031e-60	99
CDS_299_transcript_603	984	gi|158287454|ref|XP_309483.4|AGAP011166-PA [Anopheles gambiae str. PEST]	XP_309483	0	100
CDS_300_transcript_604	873	gi|347964316|ref|XP_003437067.1|AGAP000699-PB [Anopheles gambiae str. PEST]	XP_003437067	1.39238e-166	93
CDS_301_transcript_604	324	gi|347964314|ref|XP_311229.5|AGAP000699-PA [Anopheles gambiae str. PEST]	XP_311229	5.64717e-47	96
CDS_302_transcript_604	984	gi|347964312|ref|XP_311228.5|AGAP000698-PA [Anopheles gambiae str. PEST]	XP_311228	0	88
CDS_303_transcript_605	1200	gi|347969394|ref|XP_312856.4|AGAP003165-PA [Anopheles gambiae str. PEST]	XP_312856	0	96
CDS_304_transcript_606	351	gi|58396186|ref|XP_321725.2|AGAP001408-PA [Anopheles gambiae str. PEST]	XP_321725	4.93865e-69	98
CDS_305_transcript_608	1323	gi|119114377|ref|XP_001238111.1|AGAP010069-PA [Anopheles gambiae str. PEST]	XP_001238111	4.31791e-90	97
CDS_306_transcript_609	633	---Novel---
CDS_307_transcript_612	1554	gi|347970822|ref|XP_003436644.1|AGAP013059-PA [Anopheles gambiae str. PEST]	XP_003436644	0	94
CDS_308_transcript_614	1287	gi|158296551|ref|XP_316942.3|AGAP008501-PA [Anopheles gambiae str. PEST]	XP_316942	0	99
CDS_309_transcript_620	468	gi|58393917|ref|XP_320389.2|AGAP012138-PA [Anopheles gambiae str. PEST]	XP_320389	1.97106e-102	97
CDS_310_transcript_621	303	---Novel---
CDS_311_transcript_622	408	gi|58381156|ref|XP_311039.2|AGAP000108-PA [Anopheles gambiae str. PEST]	XP_311039	5.68192e-46	73
CDS_312_transcript_623	753	gi|158285691|ref|XP_308420.3|AGAP007418-PA [Anopheles gambiae str. PEST]	XP_308420	1.54343e-74	66
CDS_313_transcript_624	1212	gi|31197831|ref|XP_307863.1|AGAP009447-PA [Anopheles gambiae str. PEST]	XP_307863	0	98
CDS_314_transcript_625	327	gi|31239875|ref|XP_320351.1|AGAP012184-PA [Anopheles gambiae str. PEST]	XP_320351	8.8668e-73	100
CDS_315_transcript_628	603	gi|118789559|ref|XP_317504.3|AGAP007966-PA [Anopheles gambiae str. PEST]	XP_317504	7.73446e-143	99
CDS_316_transcript_629	561	---Novel---
CDS_317_transcript_632	303	---Novel---
CDS_318_transcript_634	450	gi|158290917|ref|XP_312449.4|AGAP002490-PA [Anopheles gambiae str. PEST]	XP_312449	9.33685e-45	83
CDS_319_transcript_635	405	gi|31203041|ref|XP_310469.1|AGAP000612-PA [Anopheles gambiae str. PEST]	XP_310469	9.83413e-47	78
CDS_320_transcript_640	546	gi|158297529|ref|XP_317751.3|AGAP007765-PA [Anopheles gambiae str. PEST]	XP_317751	7.93363e-110	97
CDS_321_transcript_641	555	gi|58383727|ref|XP_312755.2|AGAP003069-PA [Anopheles gambiae str. PEST]	XP_312755	9.0102e-119	99
CDS_322_transcript_642	498	gi|118778924|ref|XP_001237158.1|AGAP006788-PA [Anopheles gambiae str. PEST]	XP_001237158	5.11824e-102	94
CDS_323_transcript_644	798	gi|119113339|ref|XP_309530.2|AGAP011116-PA [Anopheles gambiae str. PEST]	XP_309530	0	99
CDS_324_transcript_651	900	gi|158300342|ref|XP_320293.4|AGAP012249-PA [Anopheles gambiae str. PEST]	XP_320293	0	99
CDS_325_transcript_652	1071	gi|347971770|ref|XP_313649.4|AGAP004366-PA [Anopheles gambiae str. PEST]	XP_313649	0	98
CDS_326_transcript_652	1722	gi|347971770|ref|XP_313649.4|AGAP004366-PA [Anopheles gambiae str. PEST]	XP_313649	0	98
CDS_327_transcript_653	420	gi|158293639|ref|XP_314998.4|AGAP004907-PA [Anopheles gambiae str. PEST]	XP_314998	8.48287e-67	97
CDS_328_transcript_655	474	gi|312375153|gb|EFR22576.1|hypothetical protein AND_14502 [Anopheles darlingi]	EFR22576	9.73627e-106	100
CDS_329_transcript_656	381	gi|312375153|gb|EFR22576.1|hypothetical protein AND_14502 [Anopheles darlingi]	EFR22576	1.65093e-83	100
CDS_330_transcript_657	450	gi|254939725|gb|ACT88125.1|AT15141p [Drosophila melanogaster]	ACT88125	5.14485e-101	100
CDS_331_transcript_659	1626	gi|312372996|gb|EFR20830.1|hypothetical protein AND_19390 [Anopheles darlingi]	EFR20830	0	81
CDS_332_transcript_660	507	gi|158297444|ref|XP_317671.4|AGAP007828-PA [Anopheles gambiae str. PEST]	XP_317671	5.57635e-105	98
CDS_333_transcript_660	546	gi|158297444|ref|XP_317671.4|AGAP007828-PA [Anopheles gambiae str. PEST]	XP_317671	2.474e-118	96
CDS_334_transcript_661	876	gi|158285783|ref|XP_001687947.1|AGAP007373-PA [Anopheles gambiae str. PEST]	XP_001687947	0	99
CDS_335_transcript_663	630	gi|118776988|ref|XP_307208.3|AGAP011522-PA [Anopheles gambiae str. PEST]	XP_307208	2.24222e-67	72
CDS_336_transcript_665	507	gi|158286242|ref|XP_308641.4|AGAP007120-PA [Anopheles gambiae str. PEST]	XP_308641	3.38448e-106	98
CDS_337_transcript_668	1773	gi|58384361|ref|XP_313256.2|AGAP003517-PA [Anopheles gambiae str. PEST]	XP_313256	0	96
CDS_338_transcript_669	1392	gi|158289204|ref|XP_310955.4|AGAP000180-PA [Anopheles gambiae str. PEST]	XP_310955	0	97
CDS_339_transcript_669	1284	gi|158289204|ref|XP_310955.4|AGAP000180-PA [Anopheles gambiae str. PEST]	XP_310955	0	97
CDS_340_transcript_670	351	gi|118789409|ref|XP_317397.3|AGAP008062-PA [Anopheles gambiae str. PEST]	XP_317397	2.59735e-72	96
CDS_341_transcript_673	2034	gi|347970463|ref|XP_562586.3|AGAP003711-PA [Anopheles gambiae str. PEST]	XP_562586	0	94
CDS_342_transcript_675	1554	gi|157113604|ref|XP_001652018.1|vacuolar ATP synthase subunit h [Aedes aegypti]	XP_001652018	0	95
CDS_343_transcript_679	861	gi|158292804|ref|XP_001688531.1|AGAP005222-PA [Anopheles gambiae str. PEST]	XP_001688531	2.4897e-174	100
CDS_344_transcript_684	537	gi|158285898|ref|XP_308518.4|AGAP007301-PA [Anopheles gambiae str. PEST]	XP_308518	2.01777e-23	58
CDS_345_transcript_684	519	gi|31199137|ref|XP_308516.1|AGAP007306-PA [Anopheles gambiae str. PEST]	XP_308516	2.44369e-116	100
CDS_346_transcript_686	375	gi|347963722|ref|XP_310718.5|AGAP000387-PA [Anopheles gambiae str. PEST]	XP_310718	6.21066e-72	95
CDS_347_transcript_687	612	gi|347968729|ref|XP_003436276.1|AGAP002879-PC [Anopheles gambiae str. PEST]	XP_003436276	3.51635e-94	87
CDS_348_transcript_688	1098	gi|347967661|ref|XP_001688397.2|AGAP002342-PA [Anopheles gambiae str. PEST]	XP_001688397	0	88
CDS_349_transcript_690	651	gi|58377938|ref|XP_308155.2|AGAP007722-PA [Anopheles gambiae str. PEST]	XP_308155	1.24931e-150	97
CDS_350_transcript_693	318	gi|158289455|ref|XP_311180.4|AGAP000654-PA [Anopheles gambiae str. PEST]	XP_311180	1.07812e-52	96
CDS_351_transcript_694	396	gi|158289455|ref|XP_311180.4|AGAP000654-PA [Anopheles gambiae str. PEST]	XP_311180	4.59559e-71	96
CDS_352_transcript_695	324	gi|31196941|ref|XP_307418.1|Anopheles gambiae str. PEST AGAP012515-PA [Anopheles gambiae str. PEST]	XP_307418	1.51699e-68	97
CDS_353_transcript_697	555	gi|158285752|ref|XP_308443.4|AGAP007389-PA [Anopheles gambiae str. PEST]	XP_308443	8.72312e-120	99
CDS_354_transcript_698	483	gi|158301878|ref|XP_321541.4|AGAP001569-PA [Anopheles gambiae str. PEST]	XP_321541	6.04187e-105	98
CDS_355_transcript_699	972	gi|158297493|ref|XP_317717.3|AGAP007791-PA [Anopheles gambiae str. PEST]	XP_317717	0	97
CDS_356_transcript_701	2286	gi|157120766|ref|XP_001659762.1|vesicular-fusion protein nsf [Aedes aegypti]	XP_001659762	0	90
CDS_357_transcript_703	1656	gi|118785484|ref|XP_314691.2|AGAP008588-PA [Anopheles gambiae str. PEST]	XP_314691	0	99
CDS_358_transcript_707	351	gi|58396186|ref|XP_321725.2|AGAP001408-PA [Anopheles gambiae str. PEST]	XP_321725	4.93865e-69	98
CDS_359_transcript_711	330	gi|118784830|ref|XP_313960.3|AGAP005081-PA [Anopheles gambiae str. PEST]	XP_313960	1.24515e-46	77
CDS_360_transcript_712	534	gi|347968431|ref|XP_312202.4|AGAP002723-PA [Anopheles gambiae str. PEST]	XP_312202	8.52024e-87	97
CDS_361_transcript_713	861	gi|58387309|ref|XP_315465.2|AGAP005462-PA [Anopheles gambiae str. PEST]	XP_315465	0	98
CDS_362_transcript_715	1377	gi|118794899|ref|XP_321804.3|AGAP001341-PA [Anopheles gambiae str. PEST]	XP_321804	0	99
CDS_363_transcript_716	480	gi|58386537|ref|XP_314835.2|AGAP008724-PA [Anopheles gambiae str. PEST]	XP_314835	6.25532e-83	100
CDS_364_transcript_718	972	gi|119114782|ref|XP_554210.2|AGAP010293-PA [Anopheles gambiae str. PEST]	XP_554210	0	100
CDS_365_transcript_720	459	gi|9626378|ref|NP_040708.1|external scaffolding protein [Enterobacteria phage phiX174 sensu lato]	NP_040708	5.58126e-95	100
CDS_366_transcript_720	546	gi|490714494|ref|WP_004577211.1|hypothetical protein, partial [Pseudomonas putida]	WP_004577211	1.41416e-116	100
CDS_367_transcript_720	987	gi|485842571|ref|WP_001450027.1|minor spike protein H [Bacteria]	WP_001450027	0	100
CDS_368_transcript_720	1020	gi|488284282|ref|WP_002355490.1|replication-associated protein A, partial [Enterococcus faecium]	WP_002355490	0	100
CDS_369_transcript_720	1284	gi|9626381|ref|NP_040711.1|capsid protein [Enterobacteria phage phiX174 sensu lato]	NP_040711	0	100
CDS_370_transcript_722	645	gi|158285176|ref|XP_564524.3|AGAP007699-PC [Anopheles gambiae str. PEST]	XP_564524	2.12443e-157	99
CDS_371_transcript_723	1599	gi|347967315|ref|XP_308012.5|AGAP002176-PA [Anopheles gambiae str. PEST]	XP_308012	0	99
CDS_372_transcript_724	411	gi|57909449|ref|XP_552567.1|AGAP011687-PA [Anopheles gambiae str. PEST]	XP_552567	1.75623e-91	97
CDS_373_transcript_725	1074	gi|158285900|ref|XP_308519.3|AGAP007305-PA [Anopheles gambiae str. PEST]	XP_308519	0	95
CDS_374_transcript_726	1101	gi|347963157|ref|XP_311061.5|AGAP000091-PA [Anopheles gambiae str. PEST]	XP_311061	0	92
CDS_375_transcript_729	915	gi|158300590|ref|XP_320470.4|AGAP012054-PA [Anopheles gambiae str. PEST]	XP_320470	0	98
CDS_376_transcript_731	321	gi|312377451|gb|EFR24280.1|hypothetical protein AND_11238 [Anopheles darlingi]	EFR24280	3.54117e-56	82
CDS_377_transcript_732	915	gi|118781950|ref|XP_311967.3|AGAP002935-PA [Anopheles gambiae str. PEST]	XP_311967	0	96
CDS_378_transcript_734	306	gi|158289787|ref|XP_311436.4|AGAP010722-PA [Anopheles gambiae str. PEST]	XP_311436	4.71855e-35	79
CDS_379_transcript_738	609	gi|158299972|ref|XP_319979.4|AGAP009202-PA [Anopheles gambiae str. PEST]	XP_319979	1.99357e-107	97
CDS_380_transcript_739	426	gi|347969269|ref|XP_003436395.1|AGAP003108-PB [Anopheles gambiae str. PEST]	XP_003436395	1.05948e-73	93
CDS_381_transcript_740	693	gi|347969267|ref|XP_562866.4|AGAP003108-PA [Anopheles gambiae str. PEST]	XP_562866	1.2551e-153	99
CDS_382_transcript_744	552	gi|347964715|ref|XP_316880.5|AGAP000901-PA [Anopheles gambiae str. PEST]	XP_316880	1.16711e-124	98
CDS_383_transcript_754	531	gi|347972523|ref|XP_309727.4|AGAP010968-PA [Anopheles gambiae str. PEST]	XP_309727	1.72644e-83	82
CDS_384_transcript_755	597	gi|118786620|ref|XP_315531.3|AGAP005531-PA [Anopheles gambiae str. PEST]	XP_315531	7.08944e-61	84
CDS_385_transcript_758	942	gi|158298447|ref|XP_318619.4|AGAP009595-PA [Anopheles gambiae str. PEST]	XP_318619	0	99
CDS_386_transcript_760	1182	gi|158297245|ref|XP_555522.3|AGAP007960-PA [Anopheles gambiae str. PEST]	XP_555522	0	87
CDS_387_transcript_761	897	gi|347971984|ref|XP_313775.4|AGAP004476-PA [Anopheles gambiae str. PEST]	XP_313775	0	100
CDS_388_transcript_764	1479	gi|170047447|ref|XP_001851232.1|conserved hypothetical protein [Culex quinquefasciatus]	XP_001851232	1.78075e-137	66
CDS_389_transcript_765	543	gi|158288841|ref|XP_310673.3|AGAP000426-PA [Anopheles gambiae str. PEST]	XP_310673	4.81306e-99	88
CDS_390_transcript_766	375	gi|356499573|ref|XP_003518613.1|PREDICTED: probable pectinesterase/pectinesterase inhibitor VGDH2-like [Glycine max]	XP_003518613	2.55505e-69	91
CDS_391_transcript_767	486	gi|347969360|ref|XP_003436408.1|AGAP013365-PA [Anopheles gambiae str. PEST]	XP_003436408	2.45986e-79	88
CDS_392_transcript_768	336	gi|118783122|ref|XP_312778.3|AGAP003091-PA [Anopheles gambiae str. PEST]	XP_312778	1.53853e-69	96
CDS_393_transcript_769	474	gi|157127007|ref|XP_001654757.1|Vacuolar ATP synthase 16 kDa proteolipid subunit [Aedes aegypti]	XP_001654757	3.43443e-87	98
CDS_394_transcript_770	1044	gi|158301959|ref|XP_321615.4|AGAP001506-PA [Anopheles gambiae str. PEST]	XP_321615	0	98
CDS_395_transcript_770	510	gi|158301961|ref|XP_321617.4|AGAP001504-PA [Anopheles gambiae str. PEST]	XP_321617	7.01762e-106	97
CDS_396_transcript_770	1131	gi|158301959|ref|XP_321615.4|AGAP001506-PA [Anopheles gambiae str. PEST]	XP_321615	0	98
CDS_397_transcript_773	663	gi|57925010|ref|XP_558148.1|AGAP010613-PA [Anopheles gambiae str. PEST]	XP_558148	7.59051e-114	94
CDS_398_transcript_774	342	gi|312374910|gb|EFR22376.1|hypothetical protein AND_15346 [Anopheles darlingi]	EFR22376	3.06567e-64	93
CDS_399_transcript_780	489	gi|118788321|ref|XP_316643.3|AGAP006614-PA [Anopheles gambiae str. PEST]	XP_316643	2.72384e-70	100
CDS_400_transcript_788	567	gi|158294743|ref|XP_315786.4|AGAP005771-PA [Anopheles gambiae str. PEST]	XP_315786	3.6003e-120	98
CDS_401_transcript_791	381	gi|158297432|ref|XP_317663.4|AGAP007836-PA [Anopheles gambiae str. PEST]	XP_317663	3.30597e-33	94
CDS_402_transcript_793	999	gi|157114370|ref|XP_001658064.1|otopetrin [Aedes aegypti]	XP_001658064	0	97
CDS_403_transcript_797	366	gi|29424049|gb|AAO73809.1|dicer-1 [Anopheles gambiae]	AAO73809	1.88422e-16	76
CDS_404_transcript_798	303	gi|347964420|ref|XP_003437087.1|AGAP013043-PA [Anopheles gambiae str. PEST]	XP_003437087	1.34492e-42	75
CDS_405_transcript_798	645	gi|118781107|ref|XP_001230789.1|AGAP000743-PA [Anopheles gambiae str. PEST]	XP_001230789	1.21766e-40	53
CDS_406_transcript_802	507	gi|118777438|ref|XP_001238801.1|AGAP011062-PA [Anopheles gambiae str. PEST]	XP_001238801	8.4095e-113	94
CDS_407_transcript_803	771	gi|347972361|ref|XP_555937.2|AGAP004651-PA [Anopheles gambiae str. PEST]	XP_555937	2.21516e-59	82
CDS_408_transcript_803	438	gi|347972361|ref|XP_555937.2|AGAP004651-PA [Anopheles gambiae str. PEST]	XP_555937	5.68948e-94	98
CDS_409_transcript_803	765	gi|118788476|ref|XP_316741.3|AGAP004653-PA [Anopheles gambiae str. PEST]	XP_316741	1.43769e-146	97
CDS_410_transcript_807	987	gi|58391866|ref|XP_318933.2|AGAP009825-PA [Anopheles gambiae str. PEST]	XP_318933	5.35279e-47	55
CDS_411_transcript_807	306	gi|58391864|ref|XP_318932.2|AGAP009824-PA [Anopheles gambiae str. PEST]	XP_318932	8.47361e-67	97
CDS_412_transcript_807	528	---Novel---
CDS_413_transcript_810	492	gi|158296037|ref|XP_316586.4|AGAP006548-PA [Anopheles gambiae str. PEST]	XP_316586	2.65914e-102	93
CDS_414_transcript_811	1749	gi|158299554|ref|XP_319650.4|AGAP008904-PA [Anopheles gambiae str. PEST]	XP_319650	0	95
CDS_415_transcript_813	696	gi|347967924|ref|XP_003436137.1|AGAP002463-PB [Anopheles gambiae str. PEST]	XP_003436137	2.37142e-138	88
CDS_416_transcript_814	543	gi|158292977|ref|XP_314288.4|AGAP004890-PB [Anopheles gambiae str. PEST]	XP_314288	1.58526e-80	97
CDS_417_transcript_814	615	gi|158292977|ref|XP_314288.4|AGAP004890-PB [Anopheles gambiae str. PEST]	XP_314288	4.76778e-147	100
CDS_418_transcript_815	462	gi|347965440|ref|XP_001238568.3|AGAP001174-PA [Anopheles gambiae str. PEST]	XP_001238568	1.64723e-64	91
CDS_419_transcript_816	1518	gi|347971893|ref|XP_313727.3|AGAP004439-PA [Anopheles gambiae str. PEST]	XP_313727	0	92
CDS_420_transcript_818	747	gi|57971398|ref|XP_564587.1|AGAP007643-PB [Anopheles gambiae str. PEST]	XP_564587	2.96108e-169	100
CDS_421_transcript_819	576	gi|118782745|ref|XP_312471.3|AGAP002468-PA [Anopheles gambiae str. PEST]	XP_312471	4.2483e-68	99
CDS_422_transcript_821	579	gi|347965469|ref|XP_321966.5|AGAP001194-PA [Anopheles gambiae str. PEST]	XP_321966	4.43601e-121	96
CDS_423_transcript_824	1017	gi|118793159|ref|XP_320715.3|AGAP011800-PA [Anopheles gambiae str. PEST]	XP_320715	0	89
CDS_424_transcript_830	1008	gi|116245982|ref|XP_001230951.1|AGAP004674-PA [Anopheles gambiae str. PEST]	XP_001230951	6.3251e-164	80
CDS_425_transcript_832	297	---Novel---
CDS_426_transcript_833	327	gi|31202411|ref|XP_310154.1|AGAP009537-PA [Anopheles gambiae str. PEST]	XP_310154	2.72848e-73	100
CDS_427_transcript_834	1719	gi|158286935|ref|XP_309019.4|AGAP006726-PA [Anopheles gambiae str. PEST]	XP_309019	0	88
CDS_428_transcript_835	399	gi|158291944|ref|XP_313470.4|AGAP003687-PA [Anopheles gambiae str. PEST]	XP_313470	1.48486e-76	100
CDS_429_transcript_838	315	---Novel---
CDS_430_transcript_840	1062	gi|157125093|ref|XP_001660617.1|guanine nucleotide-binding protein beta 5 (g protein beta5) [Aedes aegypti]	XP_001660617	0	97
CDS_431_transcript_842	336	gi|58395028|ref|XP_320948.2|AGAP002091-PA [Anopheles gambiae str. PEST]	XP_320948	1.67965e-64	93
CDS_432_transcript_843	927	gi|347963611|ref|XP_003436971.1|AGAP013047-PA [Anopheles gambiae str. PEST]	XP_003436971	3.63663e-83	90
CDS_433_transcript_844	693	gi|347966728|ref|XP_321192.5|AGAP001873-PA [Anopheles gambiae str. PEST]	XP_321192	3.66598e-159	97
CDS_434_transcript_849	2292	gi|6635955|gb|AAF20019.1|AF134900_2pol-like protein [Aedes aegypti]	AAF20019	4.77836e-124	52
CDS_435_transcript_850	636	gi|158298972|ref|XP_319104.4|AGAP009967-PA [Anopheles gambiae str. PEST]	XP_319104	1.32545e-119	89
CDS_436_transcript_852	303	---Novel---
CDS_437_transcript_853	1452	gi|158285341|ref|XP_308252.4|AGAP007619-PA [Anopheles gambiae str. PEST]	XP_308252	0	98
CDS_438_transcript_854	636	gi|347972862|ref|XP_003436893.1|AGAP013103-PA [Anopheles gambiae str. PEST]	XP_003436893	7.98626e-08	81
CDS_439_transcript_858	792	gi|347969809|ref|XP_311673.5|AGAP003388-PA [Anopheles gambiae str. PEST]	XP_311673	7.46591e-101	98
CDS_440_transcript_860	873	gi|347964983|ref|XP_309226.3|AGAP001030-PA [Anopheles gambiae str. PEST]	XP_309226	1.16125e-170	92
CDS_441_transcript_864	414	gi|118778570|ref|XP_001237131.1|AGAP007049-PA [Anopheles gambiae str. PEST]	XP_001237131	1.67344e-71	90
CDS_442_transcript_865	597	gi|347965969|ref|XP_321663.4|AGAP001464-PA [Anopheles gambiae str. PEST]	XP_321663	4.81387e-56	69
CDS_443_transcript_868	990	gi|158289859|ref|XP_311495.4|AGAP010454-PA [Anopheles gambiae str. PEST]	XP_311495	1.81768e-164	98
CDS_444_transcript_869	378	gi|118791575|ref|XP_319821.3|AGAP009072-PA [Anopheles gambiae str. PEST]	XP_319821	1.68977e-83	97
CDS_445_transcript_874	948	gi|158293904|ref|XP_315239.4|AGAP004588-PA [Anopheles gambiae str. PEST]	XP_315239	2.3516e-125	76
CDS_446_transcript_874	2016	gi|6635955|gb|AAF20019.1|AF134900_2pol-like protein [Aedes aegypti]	AAF20019	1.1164e-114	51
CDS_447_transcript_876	864	gi|58377281|ref|XP_309520.2|AGAP011126-PA [Anopheles gambiae str. PEST]	XP_309520	0	98
CDS_448_transcript_883	1746	gi|347967562|ref|XP_307887.5|AGAP002291-PA [Anopheles gambiae str. PEST]	XP_307887	0	96
CDS_449_transcript_885	1056	gi|347972221|ref|XP_003436860.1|AGAP004592-PE [Anopheles gambiae str. PEST]	XP_003436860	4.58244e-111	100
CDS_450_transcript_886	603	gi|58393877|ref|XP_320365.2|AGAP012168-PA [Anopheles gambiae str. PEST]	XP_320365	2.23647e-121	100
CDS_451_transcript_886	420	---Novel---
CDS_452_transcript_887	411	gi|312373718|gb|EFR21411.1|hypothetical protein AND_17075 [Anopheles darlingi]	EFR21411	3.09913e-20	84
CDS_453_transcript_890	342	gi|312377535|gb|EFR24346.1|hypothetical protein AND_11144 [Anopheles darlingi]	EFR24346	1.64571e-61	99
CDS_454_transcript_893	1254	gi|347965648|ref|XP_001689370.2|AGAP001281-PB [Anopheles gambiae str. PEST]	XP_001689370	0	99
CDS_455_transcript_896	1059	gi|118792585|ref|XP_320403.3|AGAP012129-PA [Anopheles gambiae str. PEST]	XP_320403	0	97
CDS_456_transcript_900	1053	gi|158290119|ref|XP_311717.4|AGAP003430-PA [Anopheles gambiae str. PEST]	XP_311717	0	95
CDS_457_transcript_902	453	gi|58387816|ref|XP_315834.2|AGAP005813-PA [Anopheles gambiae str. PEST]	XP_315834	3.7083e-101	97
CDS_458_transcript_903	534	gi|158293496|ref|XP_314839.4|AGAP008727-PA [Anopheles gambiae str. PEST]	XP_314839	1.04267e-123	97
CDS_459_transcript_904	459	gi|347970798|ref|XP_310431.5|AGAP003870-PA [Anopheles gambiae str. PEST]	XP_310431	1.30273e-71	92
CDS_460_transcript_907	1125	gi|118786503|ref|XP_315463.3|AGAP005460-PA [Anopheles gambiae str. PEST]	XP_315463	0	93
CDS_461_transcript_909	939	gi|58380235|ref|XP_310401.2|AGAP003843-PA [Anopheles gambiae str. PEST]	XP_310401	2.08604e-180	97
CDS_462_transcript_911	798	gi|347966486|ref|XP_321339.5|AGAP001746-PA [Anopheles gambiae str. PEST]	XP_321339	0	97
CDS_463_transcript_912	423	gi|312383710|gb|EFR28686.1|hypothetical protein AND_03030 [Anopheles darlingi]	EFR28686	7.00576e-91	98
CDS_464_transcript_916	1293	gi|347963523|ref|XP_003436961.1|AGAP000280-PB [Anopheles gambiae str. PEST]	XP_003436961	0	98
CDS_465_transcript_919	606	gi|158295979|ref|XP_316550.3|AGAP006518-PA [Anopheles gambiae str. PEST]	XP_316550	1.15685e-132	100
CDS_466_transcript_920	777	gi|347969375|ref|XP_312845.5|AGAP003155-PA [Anopheles gambiae str. PEST]	XP_312845	1.1266e-156	94
CDS_467_transcript_920	354	gi|347969371|ref|XP_312844.5|AGAP003154-PA [Anopheles gambiae str. PEST]	XP_312844	4.67354e-78	100
CDS_468_transcript_925	882	gi|158292212|ref|XP_313766.4|AGAP004468-PA [Anopheles gambiae str. PEST]	XP_313766	9.50157e-170	95
CDS_469_transcript_926	390	gi|347971239|ref|XP_312973.4|AGAP004099-PA [Anopheles gambiae str. PEST]	XP_312973	4.45484e-59	92
CDS_470_transcript_928	744	gi|158290380|ref|XP_311983.4|AGAP002922-PA [Anopheles gambiae str. PEST]	XP_311983	2.22478e-135	96
CDS_471_transcript_929	699	gi|158299952|ref|XP_319953.4|AGAP009183-PA [Anopheles gambiae str. PEST]	XP_319953	4.37111e-158	99
CDS_472_transcript_930	468	gi|118787167|ref|XP_001237729.1|AGAP005869-PA [Anopheles gambiae str. PEST]	XP_001237729	7.35252e-79	88
CDS_473_transcript_933	1827	gi|158300712|ref|XP_320569.3|AGAP011964-PA [Anopheles gambiae str. PEST]	XP_320569	0	97
CDS_474_transcript_934	1371	gi|158294023|ref|XP_315353.3|AGAP005341-PB [Anopheles gambiae str. PEST]	XP_315353	0	99
CDS_475_transcript_942	360	gi|158286878|ref|XP_308980.4|AGAP006765-PA [Anopheles gambiae str. PEST]	XP_308980	2.29026e-34	96
CDS_476_transcript_943	864	gi|158292660|ref|XP_314040.4|AGAP005152-PA [Anopheles gambiae str. PEST]	XP_314040	8.49352e-71	74
CDS_477_transcript_944	438	gi|347969769|ref|XP_314265.4|AGAP003363-PA [Anopheles gambiae str. PEST]	XP_314265	2.24925e-74	96
CDS_478_transcript_945	966	gi|158294511|ref|XP_315648.4|AGAP005632-PA [Anopheles gambiae str. PEST]	XP_315648	0	100
CDS_479_transcript_947	702	gi|158285750|ref|XP_308442.4|AGAP007390-PA [Anopheles gambiae str. PEST]	XP_308442	1.07821e-116	83
CDS_480_transcript_948	447	gi|170028594|ref|XP_001842180.1|conserved hypothetical protein [Culex quinquefasciatus]	XP_001842180	1.59569e-17	84
CDS_481_transcript_948	549	gi|312371074|gb|EFR19339.1|hypothetical protein AND_22682 [Anopheles darlingi]	EFR19339	2.99389e-37	63
CDS_482_transcript_950	303	---Novel---
CDS_483_transcript_950	306	---Novel---
CDS_484_transcript_953	912	gi|347972305|ref|XP_557457.4|AGAP004625-PA [Anopheles gambiae str. PEST]	XP_557457	3.29422e-118	87
CDS_485_transcript_954	813	gi|347971874|ref|XP_313717.5|AGAP004431-PA [Anopheles gambiae str. PEST]	XP_313717	1.24014e-175	96
CDS_486_transcript_955	390	gi|347971874|ref|XP_313717.5|AGAP004431-PA [Anopheles gambiae str. PEST]	XP_313717	4.70165e-69	91
CDS_487_transcript_959	387	gi|158292813|ref|XP_314132.4|AGAP005228-PA [Anopheles gambiae str. PEST]	XP_314132	3.02521e-55	97
CDS_488_transcript_961	591	gi|119113263|ref|XP_309490.3|AGAP011159-PA [Anopheles gambiae str. PEST]	XP_309490	6.49199e-106	98
CDS_489_transcript_965	810	gi|118783831|ref|XP_313275.3|AGAP003532-PA [Anopheles gambiae str. PEST]	XP_313275	8.33893e-180	99
CDS_490_transcript_965	900	gi|118783831|ref|XP_313275.3|AGAP003532-PA [Anopheles gambiae str. PEST]	XP_313275	5.82457e-179	99
CDS_491_transcript_966	762	gi|158294534|ref|XP_315663.4|AGAP005645-PA [Anopheles gambiae str. PEST]	XP_315663	5.00303e-136	90
CDS_492_transcript_967	540	gi|312376692|gb|EFR23707.1|hypothetical protein AND_12415 [Anopheles darlingi]	EFR23707	8.36246e-128	100
CDS_493_transcript_972	732	gi|118783871|ref|XP_313297.3|AGAP003549-PA [Anopheles gambiae str. PEST]	XP_313297	1.92219e-153	98
CDS_494_transcript_972	498	gi|118783871|ref|XP_313297.3|AGAP003549-PA [Anopheles gambiae str. PEST]	XP_313297	6.47701e-94	96
CDS_495_transcript_973	732	gi|347970683|ref|XP_310368.7|AGAP003808-PA [Anopheles gambiae str. PEST]	XP_310368	2.22975e-161	97
CDS_496_transcript_974	711	gi|194889399|ref|XP_001977076.1|GG18445 [Drosophila erecta]	XP_001977076	1.0438e-140	94
CDS_497_transcript_976	339	gi|158293211|ref|XP_558099.3|AGAP010566-PA [Anopheles gambiae str. PEST]	XP_558099	1.00317e-72	97
CDS_498_transcript_977	432	gi|118785572|ref|XP_314752.3|AGAP008653-PA [Anopheles gambiae str. PEST]	XP_314752	1.34184e-95	97
CDS_499_transcript_983	468	gi|158294116|ref|XP_315403.4|AGAP005394-PA [Anopheles gambiae str. PEST]	XP_315403	3.58929e-61	92
CDS_500_transcript_984	345	---Novel---
CDS_501_transcript_984	387	---Novel---
CDS_502_transcript_985	345	gi|347964389|ref|XP_311268.5|AGAP000733-PA [Anopheles gambiae str. PEST]	XP_311268	1.83632e-61	92
CDS_503_transcript_987	717	gi|58392869|ref|XP_319681.2|AGAP008928-PA [Anopheles gambiae str. PEST]	XP_319681	8.57748e-172	100
CDS_504_transcript_990	801	gi|119114897|ref|XP_566030.2|AGAP000347-PA [Anopheles gambiae str. PEST]	XP_566030	2.20295e-68	89
CDS_505_transcript_991	582	gi|158296918|ref|XP_317242.4|AGAP008228-PA [Anopheles gambiae str. PEST]	XP_317242	7.15888e-141	100
CDS_506_transcript_992	384	gi|58387910|ref|XP_315900.2|AGAP005873-PA [Anopheles gambiae str. PEST]	XP_315900	3.33624e-68	100
CDS_507_transcript_993	855	gi|158296783|ref|XP_317131.4|AGAP008330-PA [Anopheles gambiae str. PEST]	XP_317131	1.97182e-166	99
CDS_508_transcript_996	312	gi|158288305|ref|XP_310186.3|AGAP009510-PA [Anopheles gambiae str. PEST]	XP_310186	4.46037e-17	100
CDS_509_transcript_996	1005	gi|158288305|ref|XP_310186.3|AGAP009510-PA [Anopheles gambiae str. PEST]	XP_310186	0	98
CDS_510_transcript_997	552	gi|118789208|ref|XP_317273.3|AGAP008195-PA [Anopheles gambiae str. PEST]	XP_317273	1.21756e-129	99
CDS_511_transcript_998	471	gi|118791650|ref|XP_319866.3|AGAP009116-PA [Anopheles gambiae str. PEST]	XP_319866	2.75065e-82	98
CDS_512_transcript_999	414	gi|58377365|ref|XP_309573.2|AGAP011077-PA [Anopheles gambiae str. PEST]	XP_309573	7.21473e-93	100
CDS_513_transcript_1000	333	gi|1245435|gb|AAA93474.1|putative ribosomal protein S8 [Anopheles gambiae]	AAA93474	7.37915e-54	100
CDS_514_transcript_1002	396	---Novel---
CDS_515_transcript_1003	558	gi|158292069|ref|XP_001688455.1|AGAP004349-PA [Anopheles gambiae str. PEST]	XP_001688455	1.26184e-45	98
CDS_516_transcript_1004	690	gi|347966680|ref|XP_321226.5|AGAP001826-PA [Anopheles gambiae str. PEST]	XP_321226	4.10564e-130	98
CDS_517_transcript_1015	1566	gi|347968780|ref|XP_312015.5|AGAP002895-PA [Anopheles gambiae str. PEST]	XP_312015	0	87
CDS_518_transcript_1017	1395	gi|58377148|ref|XP_309438.2|AGAP011203-PA [Anopheles gambiae str. PEST]	XP_309438	0	96
CDS_519_transcript_1018	801	gi|347970851|ref|XP_003436650.1|AGAP003889-PB [Anopheles gambiae str. PEST]	XP_003436650	1.1021e-171	95
CDS_520_transcript_1020	759	gi|158287395|ref|XP_564289.3|AGAP011208-PA [Anopheles gambiae str. PEST]	XP_564289	6.16449e-166	99
CDS_521_transcript_1025	1230	gi|158298783|ref|XP_318948.3|AGAP009834-PA [Anopheles gambiae str. PEST]	XP_318948	0	99
CDS_522_transcript_1026	1149	gi|58375633|ref|XP_307419.2|Anopheles gambiae str. PEST AGAP012516-PA [Anopheles gambiae str. PEST]	XP_307419	2.40758e-177	84
CDS_523_transcript_1027	1623	gi|158296884|ref|XP_317219.3|AGAP008249-PA [Anopheles gambiae str. PEST]	XP_317219	0	98
CDS_524_transcript_1028	948	gi|158285772|ref|XP_308454.4|AGAP007378-PB [Anopheles gambiae str. PEST]	XP_308454	0	97
CDS_525_transcript_1032	822	gi|119114263|ref|XP_319161.3|AGAP010014-PA [Anopheles gambiae str. PEST]	XP_319161	4.98363e-30	95
CDS_526_transcript_1034	1206	gi|158298342|ref|XP_318516.3|AGAP010792-PA [Anopheles gambiae str. PEST]	XP_318516	0	99
CDS_527_transcript_1035	1527	gi|158296842|ref|XP_001689008.1|AGAP008286-PA [Anopheles gambiae str. PEST]	XP_001689008	0	78
CDS_528_transcript_1036	453	gi|58393552|ref|XP_320161.2|AGAP012397-PA [Anopheles gambiae str. PEST]	XP_320161	2.83521e-103	99
CDS_529_transcript_1037	978	gi|58385719|ref|XP_314156.2|AGAP005246-PD [Anopheles gambiae str. PEST]	XP_314156	0	93
CDS_530_transcript_1038	396	gi|118779073|ref|XP_309056.3|AGAP005267-PA [Anopheles gambiae str. PEST]	XP_309056	3.04278e-76	99
CDS_531_transcript_1041	1560	gi|158294709|ref|XP_315766.4|AGAP005753-PA [Anopheles gambiae str. PEST]	XP_315766	0	94
CDS_532_transcript_1045	1383	gi|158294332|ref|XP_556176.3|AGAP005535-PA [Anopheles gambiae str. PEST]	XP_556176	0	99
CDS_533_transcript_1046	327	---Novel---
CDS_534_transcript_1049	717	gi|158296744|ref|XP_317084.4|AGAP008369-PA [Anopheles gambiae str. PEST]	XP_317084	1.61037e-142	94
CDS_535_transcript_1051	456	gi|390532692|gb|AFM08402.1|CYP6S1 [Anopheles funestus]	AFM08402	2.10373e-95	96
CDS_536_transcript_1053	381	---Novel---
CDS_537_transcript_1056	2028	gi|270007115|gb|EFA03563.1|hypothetical protein TcasGA2_TC013646 [Tribolium castaneum]	EFA03563	0	89
CDS_538_transcript_1060	2088	gi|158285584|ref|XP_564767.3|AGAP007491-PA [Anopheles gambiae str. PEST]	XP_564767	0	92
CDS_539_transcript_1061	1317	gi|158301155|ref|XP_320898.4|AGAP011609-PA [Anopheles gambiae str. PEST]	XP_320898	0	96
CDS_540_transcript_1062	1392	gi|158295882|ref|XP_001688877.1|AGAP006462-PB [Anopheles gambiae str. PEST]	XP_001688877	0	78
CDS_541_transcript_1063	738	gi|347968307|ref|XP_563485.4|AGAP002659-PA [Anopheles gambiae str. PEST]	XP_563485	7.64998e-146	98
CDS_542_transcript_1064	1380	gi|347969752|ref|XP_001230997.3|AGAP003355-PA [Anopheles gambiae str. PEST]	XP_001230997	0	86
CDS_543_transcript_1065	714	gi|158293851|ref|XP_315192.4|AGAP004626-PA [Anopheles gambiae str. PEST]	XP_315192	2.9983e-109	97
CDS_544_transcript_1067	657	gi|312383631|gb|EFR28643.1|hypothetical protein AND_03134 [Anopheles darlingi]	EFR28643	1.01806e-110	86
CDS_545_transcript_1068	363	---Novel---
CDS_546_transcript_1070	612	gi|158297273|ref|XP_317538.3|AGAP007940-PA [Anopheles gambiae str. PEST]	XP_317538	1.10326e-106	95
CDS_547_transcript_1071	375	gi|158299331|ref|XP_319440.3|AGAP010249-PA [Anopheles gambiae str. PEST]	XP_319440	2.24531e-77	98
CDS_548_transcript_1072	549	gi|118788653|ref|XP_316889.3|AGAP000911-PA [Anopheles gambiae str. PEST]	XP_316889	8.29228e-34	60
CDS_549_transcript_1073	312	gi|118785681|ref|XP_314814.3|AGAP008708-PA [Anopheles gambiae str. PEST]	XP_314814	1.02886e-50	97
CDS_550_transcript_1074	1335	gi|158295355|ref|XP_001688787.1|AGAP006107-PB [Anopheles gambiae str. PEST]	XP_001688787	0	94
CDS_551_transcript_1075	417	gi|312385933|gb|EFR30321.1|hypothetical protein AND_23310 [Anopheles darlingi]	EFR30321	3.06262e-86	100
CDS_552_transcript_1079	324	gi|58386971|ref|XP_315204.2|AGAP004616-PA [Anopheles gambiae str. PEST]	XP_315204	9.88633e-67	97
CDS_553_transcript_1080	741	gi|158294305|ref|XP_315521.4|AGAP005521-PA [Anopheles gambiae str. PEST]	XP_315521	4.8009e-151	88
CDS_554_transcript_1081	315	---Novel---
CDS_555_transcript_1081	753	gi|158294303|ref|XP_315519.4|AGAP005520-PA [Anopheles gambiae str. PEST]	XP_315519	9.95427e-167	99
CDS_556_transcript_1084	966	gi|347972103|ref|XP_313843.5|AGAP004546-PA [Anopheles gambiae str. PEST]	XP_313843	5.64508e-138	97
CDS_557_transcript_1086	675	gi|118787818|ref|XP_316312.3|AGAP006246-PA [Anopheles gambiae str. PEST]	XP_316312	8.68215e-117	99
CDS_558_transcript_1086	582	gi|347965310|ref|XP_322068.4|AGAP001099-PA [Anopheles gambiae str. PEST]	XP_322068	6.8993e-84	82
CDS_559_transcript_1087	390	gi|58381751|ref|XP_311445.2|AGAP010731-PA [Anopheles gambiae str. PEST]	XP_311445	1.55444e-30	61
CDS_560_transcript_1092	885	gi|118784173|ref|XP_313515.3|Anopheles gambiae str. PEST AGAP012543-PA [Anopheles gambiae str. PEST]	XP_313515	5.35677e-32	68
CDS_561_transcript_1093	1317	gi|46095205|gb|AAS80138.1|bacteria responsive protein 2 [Anopheles gambiae]	AAS80138	0	94
CDS_562_transcript_1095	330	gi|158294110|ref|XP_315400.4|AGAP005391-PA [Anopheles gambiae str. PEST]	XP_315400	4.65755e-62	98
CDS_563_transcript_1096	942	gi|347966956|ref|XP_321063.5|AGAP001996-PA [Anopheles gambiae str. PEST]	XP_321063	3.49063e-171	96
CDS_564_transcript_1096	1197	gi|158301356|ref|XP_321062.4|AGAP001997-PA [Anopheles gambiae str. PEST]	XP_321062	0	97
CDS_565_transcript_1098	654	gi|118791410|ref|XP_319743.3|AGAP008993-PA [Anopheles gambiae str. PEST]	XP_319743	6.3023e-154	98
CDS_566_transcript_1099	543	gi|158288028|ref|XP_309913.4|AGAP011600-PA [Anopheles gambiae str. PEST]	XP_309913	3.60742e-83	91
CDS_567_transcript_1100	1176	gi|347966263|ref|XP_321475.5|AGAP001624-PA [Anopheles gambiae str. PEST]	XP_321475	0	97
CDS_568_transcript_1104	783	gi|158293714|ref|XP_315057.4|AGAP004960-PA [Anopheles gambiae str. PEST]	XP_315057	3.71127e-172	99
CDS_569_transcript_1105	921	gi|118783568|ref|XP_313085.3|AGAP004192-PA [Anopheles gambiae str. PEST]	XP_313085	2.23291e-158	100
CDS_570_transcript_1105	801	gi|118783568|ref|XP_313085.3|AGAP004192-PA [Anopheles gambiae str. PEST]	XP_313085	2.43046e-159	100
CDS_571_transcript_1107	492	gi|347971557|ref|XP_313173.5|AGAP004254-PA [Anopheles gambiae str. PEST]	XP_313173	2.23559e-108	100
CDS_572_transcript_1112	525	gi|158301324|ref|XP_321035.4|AGAP002020-PA [Anopheles gambiae str. PEST]	XP_321035	1.93101e-118	97
CDS_573_transcript_1113	747	gi|268308996|gb|ACY95464.1|glutathione S-transferase omega class 1 [Anopheles cracens]	ACY95464	2.72554e-174	97
CDS_574_transcript_1116	1218	gi|347969446|ref|XP_312896.5|AGAP003198-PA [Anopheles gambiae str. PEST]	XP_312896	0	91
CDS_575_transcript_1120	936	gi|158300861|ref|XP_320678.4|AGAP011839-PA [Anopheles gambiae str. PEST]	XP_320678	0	98
CDS_576_transcript_1121	459	---Novel---
CDS_577_transcript_1123	390	gi|158301120|ref|XP_552630.3|AGAP011638-PA [Anopheles gambiae str. PEST]	XP_552630	5.61844e-49	94
CDS_578_transcript_1125	780	gi|118780298|ref|XP_559862.2|AGAP009386-PA [Anopheles gambiae str. PEST]	XP_559862	1.36964e-94	72
CDS_579_transcript_1128	507	gi|347967536|ref|XP_003436081.1|AGAP013515-PA [Anopheles gambiae str. PEST]	XP_003436081	1.95899e-31	68
CDS_580_transcript_1130	318	---Novel---
CDS_581_transcript_1130	345	---Novel---
CDS_582_transcript_1131	651	gi|119393795|gb|ABL74413.1|Rab5 [Anopheles gambiae]	ABL74413	7.65442e-155	99
CDS_583_transcript_1133	1257	gi|31210041|ref|XP_313987.1|AGAP005110-PA [Anopheles gambiae str. PEST]	XP_313987	0	100
CDS_584_transcript_1134	405	gi|158300582|ref|XP_320461.4|AGAP012063-PA [Anopheles gambiae str. PEST]	XP_320461	1.15827e-17	55
CDS_585_transcript_1138	1260	gi|158299942|ref|XP_319942.4|AGAP009178-PA [Anopheles gambiae str. PEST]	XP_319942	0	98
CDS_586_transcript_1143	456	gi|312373727|gb|EFR21419.1|hypothetical protein AND_17067 [Anopheles darlingi]	EFR21419	3.18942e-103	100
CDS_587_transcript_1144	1194	gi|158297863|ref|XP_318026.4|AGAP004786-PA [Anopheles gambiae str. PEST]	XP_318026	0	98
CDS_588_transcript_1145	705	gi|58389215|ref|XP_316865.2|AGAP000888-PA [Anopheles gambiae str. PEST]	XP_316865	4.99233e-130	85
CDS_589_transcript_1146	1368	gi|158297380|ref|XP_317618.4|AGAP007874-PA [Anopheles gambiae str. PEST]	XP_317618	1.70261e-153	98
CDS_590_transcript_1149	720	gi|347968988|ref|XP_003436334.1|AGAP013286-PD [Anopheles gambiae str. PEST]	XP_003436334	4.4358e-135	83
CDS_591_transcript_1151	429	gi|157104909|ref|XP_001648627.1|clathrin coat assembly protein ap17 [Aedes aegypti]	XP_001648627	9.97414e-98	100
CDS_592_transcript_1153	1299	gi|347968391|ref|XP_312224.5|AGAP002704-PA [Anopheles gambiae str. PEST]	XP_312224	0	99
CDS_593_transcript_1161	921	gi|158286587|ref|XP_308821.4|AGAP006936-PA [Anopheles gambiae str. PEST]	XP_308821	0	99
CDS_594_transcript_1162	1059	gi|158296783|ref|XP_317131.4|AGAP008330-PA [Anopheles gambiae str. PEST]	XP_317131	0	96
CDS_595_transcript_1165	1338	gi|31211457|ref|XP_314698.1|AGAP008598-PA [Anopheles gambiae str. PEST]	XP_314698	0	100
CDS_596_transcript_1166	552	gi|347967928|ref|XP_312474.4|AGAP002465-PA [Anopheles gambiae str. PEST]	XP_312474	1.13129e-55	93
CDS_597_transcript_1167	366	gi|158295020|ref|XP_315962.4|AGAP005931-PA [Anopheles gambiae str. PEST]	XP_315962	9.05785e-19	62
CDS_598_transcript_1169	498	gi|158299461|ref|XP_319588.4|AGAP008846-PA [Anopheles gambiae str. PEST]	XP_319588	2.424e-98	92
CDS_599_transcript_1169	999	gi|158299463|ref|XP_319589.4|AGAP008847-PA [Anopheles gambiae str. PEST]	XP_319589	0	91
CDS_600_transcript_1174	1419	gi|158299671|ref|XP_319734.4|AGAP008985-PA [Anopheles gambiae str. PEST]	XP_319734	0	98
CDS_601_transcript_1175	321	---Novel---
CDS_602_transcript_1177	930	gi|312375720|gb|EFR23032.1|hypothetical protein AND_13790 [Anopheles darlingi]	EFR23032	0	96
CDS_603_transcript_1179	1578	gi|347967715|ref|XP_003436101.1|AGAP002364-PB [Anopheles gambiae str. PEST]	XP_003436101	0	98
CDS_604_transcript_1180	438	gi|347966718|ref|XP_321196.5|AGAP001870-PA [Anopheles gambiae str. PEST]	XP_321196	8.31828e-79	100
CDS_605_transcript_1181	975	gi|58381888|ref|XP_311527.2|AGAP010421-PA [Anopheles gambiae str. PEST]	XP_311527	0	89
CDS_606_transcript_1183	393	gi|58380509|ref|XP_310595.2|AGAP000498-PA [Anopheles gambiae str. PEST]	XP_310595	4.11289e-90	99
CDS_607_transcript_1183	432	gi|347963937|ref|XP_001688299.2|AGAP000499-PA [Anopheles gambiae str. PEST]	XP_001688299	1.924e-48	96
CDS_608_transcript_1184	876	gi|347967533|ref|XP_307904.5|AGAP002276-PA [Anopheles gambiae str. PEST]	XP_307904	6.38602e-98	79
CDS_609_transcript_1186	372	---Novel---
CDS_610_transcript_1188	1140	gi|347966667|ref|XP_321235.5|AGAP001820-PA [Anopheles gambiae str. PEST]	XP_321235	0	93
CDS_611_transcript_1190	1338	gi|118791608|ref|XP_319845.3|AGAP009094-PA [Anopheles gambiae str. PEST]	XP_319845	0	97
CDS_612_transcript_1191	666	gi|31210411|ref|XP_314172.1|AGAP005255-PA [Anopheles gambiae str. PEST]	XP_314172	3.20137e-163	100
CDS_613_transcript_1192	774	gi|158302240|ref|XP_321833.4|AGAP001314-PA [Anopheles gambiae str. PEST]	XP_321833	1.8259e-91	75
CDS_614_transcript_1195	330	gi|157129438|ref|XP_001655386.1|cytoplasmic dynein light chain [Aedes aegypti]	XP_001655386	3.64334e-61	100
CDS_615_transcript_1196	717	gi|58385276|ref|XP_313828.2|AGAP004528-PA [Anopheles gambiae str. PEST]	XP_313828	2.68138e-162	97
CDS_616_transcript_1197	456	gi|31222692|ref|XP_317213.1|AGAP008255-PA [Anopheles gambiae str. PEST]	XP_317213	1.17558e-85	98
CDS_617_transcript_1198	705	gi|347970298|ref|XP_313417.5|AGAP003649-PA [Anopheles gambiae str. PEST]	XP_313417	2.7789e-102	94
CDS_618_transcript_1198	381	---Novel---
CDS_619_transcript_1198	402	---Novel---
CDS_620_transcript_1199	582	gi|118783493|ref|XP_313031.3|AGAP004147-PA [Anopheles gambiae str. PEST]	XP_313031	5.04706e-108	99
CDS_621_transcript_1200	939	gi|58392406|ref|XP_319347.2|AGAP010173-PA [Anopheles gambiae str. PEST]	XP_319347	0	100
CDS_622_transcript_1205	1239	gi|170036874|ref|XP_001846286.1|26S proteasome non-ATPase regulatory subunit 4 [Culex quinquefasciatus]	XP_001846286	1.16025e-157	82
CDS_623_transcript_1207	924	gi|58384260|ref|XP_313156.2|AGAP004240-PA [Anopheles gambiae str. PEST]	XP_313156	0	100
CDS_624_transcript_1208	954	gi|347966526|ref|XP_321317.5|AGAP001766-PA [Anopheles gambiae str. PEST]	XP_321317	8.56967e-171	87
CDS_625_transcript_1209	960	gi|158287205|ref|XP_309300.4|AGAP011350-PA [Anopheles gambiae str. PEST]	XP_309300	0	96
CDS_626_transcript_1212	705	gi|158301201|ref|XP_320934.4|AGAP002107-PA [Anopheles gambiae str. PEST]	XP_320934	2.21725e-151	96
CDS_627_transcript_1221	672	gi|118780573|ref|XP_310236.3|AGAP009461-PA [Anopheles gambiae str. PEST]	XP_310236	5.07663e-163	99
CDS_628_transcript_1229	342	gi|57969740|ref|XP_563757.1|AGAP002430-PA [Anopheles gambiae str. PEST]	XP_563757	4.12788e-53	90
CDS_629_transcript_1230	486	gi|347964081|ref|XP_310506.4|AGAP000572-PA [Anopheles gambiae str. PEST]	XP_310506	2.09986e-66	81
CDS_630_transcript_1231	1605	gi|158299584|ref|XP_319682.4|AGAP008929-PA [Anopheles gambiae str. PEST]	XP_319682	0	100
CDS_631_transcript_1239	396	gi|158297357|ref|XP_317605.4|AGAP007887-PA [Anopheles gambiae str. PEST]	XP_317605	4.98153e-71	86
CDS_632_transcript_1240	1008	gi|158290507|ref|XP_312103.4|AGAP002810-PA [Anopheles gambiae str. PEST]	XP_312103	0	92
CDS_633_transcript_1243	591	gi|158289915|ref|XP_311535.4|AGAP010413-PA [Anopheles gambiae str. PEST]	XP_311535	1.1318e-36	94
CDS_634_transcript_1244	552	gi|116041603|gb|ABJ52806.1|serpin 6 [Anopheles gambiae]	ABJ52806	4.37435e-94	92
CDS_635_transcript_1245	774	gi|158295644|ref|XP_001688840.1|AGAP006264-PA [Anopheles gambiae str. PEST]	XP_001688840	2.57389e-175	98
CDS_636_transcript_1246	426	gi|157132612|ref|XP_001656096.1|hypothetical protein AaeL_AAEL002858 [Aedes aegypti]	XP_001656096	9.70921e-76	100
CDS_637_transcript_1246	720	gi|157132612|ref|XP_001656096.1|hypothetical protein AaeL_AAEL002858 [Aedes aegypti]	XP_001656096	5.95947e-74	100
CDS_638_transcript_1248	363	gi|347971166|ref|XP_003436702.1|AGAP013420-PA [Anopheles gambiae str. PEST]	XP_003436702	6.76337e-73	93
CDS_639_transcript_1249	642	gi|158294114|ref|XP_556035.3|AGAP005393-PA [Anopheles gambiae str. PEST]	XP_556035	4.94672e-139	99
CDS_640_transcript_1253	564	gi|158285157|ref|XP_308165.4|AGAP007711-PA [Anopheles gambiae str. PEST]	XP_308165	5.65289e-82	79
CDS_641_transcript_1256	1035	gi|347964540|ref|XP_311345.5|AGAP000806-PA [Anopheles gambiae str. PEST]	XP_311345	4.0476e-170	83
CDS_642_transcript_1261	510	gi|58381630|ref|XP_311370.2|AGAP010653-PA [Anopheles gambiae str. PEST]	XP_311370	3.63543e-97	98
CDS_643_transcript_1264	1902	gi|158289401|ref|XP_311140.4|AGAP000022-PA [Anopheles gambiae str. PEST]	XP_311140	0	89
CDS_644_transcript_1266	369	gi|119112361|ref|XP_558891.2|AGAP003439-PA [Anopheles gambiae str. PEST]	XP_558891	4.48811e-58	94
CDS_645_transcript_1267	1158	gi|58388862|ref|XP_316594.2|AGAP006569-PA [Anopheles gambiae str. PEST]	XP_316594	0	99
CDS_646_transcript_1268	741	gi|157124332|ref|XP_001660426.1|ATP synthase subunit d [Aedes aegypti]	XP_001660426	2.00645e-119	98
CDS_647_transcript_1269	1152	gi|158285465|ref|XP_001687895.1|AGAP007550-PA [Anopheles gambiae str. PEST]	XP_001687895	0	91
CDS_648_transcript_1273	1881	gi|158298702|ref|XP_318881.4|AGAP009786-PA [Anopheles gambiae str. PEST]	XP_318881	0	97
CDS_649_transcript_1275	768	gi|58396165|ref|XP_321710.2|AGAP001420-PA [Anopheles gambiae str. PEST]	XP_321710	1.13941e-171	100
CDS_650_transcript_1277	426	gi|158287244|ref|XP_309328.3|AGAP011324-PA [Anopheles gambiae str. PEST]	XP_309328	1.88466e-92	100
CDS_651_transcript_1287	510	gi|170056758|ref|XP_001864175.1|dbl [Culex quinquefasciatus]	XP_001864175	3.11684e-107	97
CDS_652_transcript_1288	792	gi|347967581|ref|XP_003436085.1|AGAP002300-PB [Anopheles gambiae str. PEST]	XP_003436085	3.46846e-77	70
CDS_653_transcript_1289	723	gi|158294753|ref|XP_315790.3|AGAP005775-PA [Anopheles gambiae str. PEST]	XP_315790	2.76042e-145	96
CDS_654_transcript_1291	645	gi|158294334|ref|XP_315535.4|AGAP005536-PA [Anopheles gambiae str. PEST]	XP_315535	6.10983e-91	84
CDS_655_transcript_1292	1353	gi|347969530|ref|XP_312951.5|AGAP003243-PA [Anopheles gambiae str. PEST]	XP_312951	0	82
CDS_656_transcript_1293	561	gi|119112936|ref|XP_307966.3|AGAP002218-PA [Anopheles gambiae str. PEST]	XP_307966	1.11749e-116	93
CDS_657_transcript_1297	798	gi|158294165|ref|XP_315425.4|AGAP005418-PA [Anopheles gambiae str. PEST]	XP_315425	3.91531e-168	93
CDS_658_transcript_1303	1197	gi|347971528|ref|XP_003436751.1|AGAP012952-PA [Anopheles gambiae str. PEST]	XP_003436751	8.62893e-74	53
CDS_659_transcript_1305	612	gi|118794939|ref|XP_321824.3|AGAP001321-PA [Anopheles gambiae str. PEST]	XP_321824	2.25393e-134	97
CDS_660_transcript_1305	387	---Novel---
CDS_661_transcript_1306	678	gi|158300087|ref|XP_320080.3|AGAP009284-PA [Anopheles gambiae str. PEST]	XP_320080	1.12143e-118	98
CDS_662_transcript_1307	1125	gi|58392833|ref|XP_319655.2|AGAP008908-PA [Anopheles gambiae str. PEST]	XP_319655	0	98
CDS_663_transcript_1311	1293	gi|347963682|ref|XP_310748.5|AGAP000363-PA [Anopheles gambiae str. PEST]	XP_310748	0	98
CDS_664_transcript_1323	420	gi|312386039|gb|EFR30407.1|hypothetical protein AND_00033 [Anopheles darlingi]	EFR30407	2.86763e-21	95
CDS_665_transcript_1323	909	gi|158298482|ref|XP_318648.4|AGAP009619-PA [Anopheles gambiae str. PEST]	XP_318648	1.01074e-180	86
CDS_666_transcript_1325	765	gi|158297186|ref|XP_317457.4|AGAP008007-PA [Anopheles gambiae str. PEST]	XP_317457	9.28789e-180	99
CDS_667_transcript_1328	462	gi|347970820|ref|XP_001230766.2|AGAP003877-PA [Anopheles gambiae str. PEST]	XP_001230766	1.04237e-70	78
CDS_668_transcript_1330	411	gi|347963032|ref|XP_311130.5|AGAP000033-PA [Anopheles gambiae str. PEST]	XP_311130	7.72193e-77	100
CDS_669_transcript_1334	330	gi|158295241|ref|XP_316101.4|AGAP006051-PA [Anopheles gambiae str. PEST]	XP_316101	5.88477e-43	78
CDS_670_transcript_1336	2118	gi|158286867|ref|XP_308972.4|AGAP006772-PA [Anopheles gambiae str. PEST]	XP_308972	0	93
CDS_671_transcript_1337	975	gi|158293264|ref|XP_001687783.1|AGAP004677-PA [Anopheles gambiae str. PEST]	XP_001687783	0	92
CDS_672_transcript_1337	1179	gi|158293264|ref|XP_001687783.1|AGAP004677-PA [Anopheles gambiae str. PEST]	XP_001687783	0	88
CDS_673_transcript_1339	492	gi|312376010|gb|EFR23228.1|hypothetical protein AND_13285 [Anopheles darlingi]	EFR23228	5.30195e-29	87
CDS_674_transcript_1342	1179	gi|158295967|ref|XP_557192.3|AGAP006512-PA [Anopheles gambiae str. PEST]	XP_557192	0	82
CDS_675_transcript_1348	1062	gi|158301399|ref|XP_321104.4|AGAP001958-PA [Anopheles gambiae str. PEST]	XP_321104	0	97
CDS_676_transcript_1349	1470	gi|118790651|ref|XP_318743.3|AGAP009685-PA [Anopheles gambiae str. PEST]	XP_318743	0	98
CDS_677_transcript_1357	1638	gi|158287717|ref|XP_309689.4|AGAP010297-PA [Anopheles gambiae str. PEST]	XP_309689	1.70736e-109	98
CDS_678_transcript_1358	1104	gi|158295212|ref|XP_316083.3|AGAP006037-PA [Anopheles gambiae str. PEST]	XP_316083	1.33084e-82	98
CDS_679_transcript_1361	1794	gi|118792106|ref|XP_320159.3|AGAP012399-PA [Anopheles gambiae str. PEST]	XP_320159	0	92
CDS_680_transcript_1365	837	gi|119114058|ref|XP_319013.3|AGAP009893-PA [Anopheles gambiae str. PEST]	XP_319013	1.27832e-166	86
CDS_681_transcript_1365	1365	gi|157115455|ref|XP_001658214.1|amino acid transporter [Aedes aegypti]	XP_001658214	0	92
CDS_682_transcript_1368	579	gi|118787158|ref|XP_556532.2|AGAP005861-PB [Anopheles gambiae str. PEST]	XP_556532	1.66563e-119	98
CDS_683_transcript_1370	1461	gi|312374676|gb|EFR22179.1|hypothetical protein AND_15660 [Anopheles darlingi]	EFR22179	4.29912e-103	66
CDS_684_transcript_1373	828	gi|118780228|ref|XP_001230690.1|AGAP009349-PA [Anopheles gambiae str. PEST]	XP_001230690	8.83973e-08	78
CDS_685_transcript_1381	681	gi|158302109|ref|XP_321734.4|AGAP001400-PA [Anopheles gambiae str. PEST]	XP_321734	3.60073e-77	82
CDS_686_transcript_1382	2175	gi|347972397|ref|XP_315133.3|AGAP004672-PA [Anopheles gambiae str. PEST]	XP_315133	7.2565e-130	92
CDS_687_transcript_1383	786	gi|158294128|ref|XP_315411.4|AGAP005401-PA [Anopheles gambiae str. PEST]	XP_315411	0	99
CDS_688_transcript_1384	537	gi|158290919|ref|XP_312450.4|AGAP002488-PA [Anopheles gambiae str. PEST]	XP_312450	1.97809e-47	98
CDS_689_transcript_1385	330	---Novel---
CDS_690_transcript_1389	1296	gi|157131775|ref|XP_001662331.1|hypothetical protein AaeL_AAEL012226 [Aedes aegypti]	XP_001662331	1.69015e-144	69
CDS_691_transcript_1390	1341	gi|158302359|ref|XP_321921.4|AGAP001235-PA [Anopheles gambiae str. PEST]	XP_321921	0	89
CDS_692_transcript_1391	321	gi|119114210|ref|XP_319120.2|AGAP009982-PA [Anopheles gambiae str. PEST]	XP_319120	1.22755e-41	97
CDS_693_transcript_1391	1038	gi|119114210|ref|XP_319120.2|AGAP009982-PA [Anopheles gambiae str. PEST]	XP_319120	7.11045e-142	85
CDS_694_transcript_1397	540	gi|158287861|ref|XP_309758.4|AGAP010936-PA [Anopheles gambiae str. PEST]	XP_309758	2.03723e-125	98
CDS_695_transcript_1398	849	gi|158287049|ref|XP_309095.4|AGAP005302-PA [Anopheles gambiae str. PEST]	XP_309095	3.37902e-144	100
CDS_696_transcript_1401	1851	gi|158284737|ref|XP_307804.4|AGAP010485-PA [Anopheles gambiae str. PEST]	XP_307804	0	86
CDS_697_transcript_1402	528	gi|58376764|ref|XP_308839.2|AGAP006918-PA [Anopheles gambiae str. PEST]	XP_308839	9.50559e-118	98
CDS_698_transcript_1405	1854	gi|158299636|ref|XP_552857.3|AGAP008962-PA [Anopheles gambiae str. PEST]	XP_552857	0	91
CDS_699_transcript_1406	1197	gi|158289720|ref|XP_001237382.2|AGAP010675-PA [Anopheles gambiae str. PEST]	XP_001237382	1.55212e-115	76
CDS_700_transcript_1407	447	gi|158298811|ref|XP_318964.4|AGAP009852-PA [Anopheles gambiae str. PEST]	XP_318964	4.22913e-71	88
CDS_701_transcript_1408	639	gi|347965810|ref|XP_003435817.1|AGAP001394-PB [Anopheles gambiae str. PEST]	XP_003435817	6.12999e-148	99
CDS_702_transcript_1412	801	gi|158285728|ref|XP_308435.3|AGAP007397-PA [Anopheles gambiae str. PEST]	XP_308435	1.20365e-103	82
CDS_703_transcript_1415	1053	gi|118789667|ref|XP_317574.3|AGAP007912-PA [Anopheles gambiae str. PEST]	XP_317574	0	93
CDS_704_transcript_1422	600	gi|347968597|ref|XP_312104.5|AGAP002809-PA [Anopheles gambiae str. PEST]	XP_312104	1.08843e-94	88
CDS_705_transcript_1423	324	gi|158292774|ref|XP_558603.3|AGAP005206-PA [Anopheles gambiae str. PEST]	XP_558603	7.37565e-56	91
CDS_706_transcript_1426	654	gi|312382986|gb|EFR28235.1|hypothetical protein AND_04070 [Anopheles darlingi]	EFR28235	1.67927e-137	95
CDS_707_transcript_1431	486	gi|158298955|ref|XP_319089.4|AGAP009956-PA [Anopheles gambiae str. PEST]	XP_319089	1.90534e-109	98
CDS_708_transcript_1433	573	gi|158300890|ref|XP_320696.4|AGAP011819-PA [Anopheles gambiae str. PEST]	XP_320696	7.0768e-99	94
CDS_709_transcript_1434	492	gi|157138363|ref|XP_001664222.1|hypothetical protein AaeL_AAEL014003 [Aedes aegypti]	XP_001664222	4.99654e-82	89
CDS_710_transcript_1435	834	gi|158286625|ref|XP_308840.4|AGAP006915-PA [Anopheles gambiae str. PEST]	XP_308840	1.13038e-173	91
CDS_711_transcript_1436	1041	gi|118791842|ref|XP_319981.3|AGAP009204-PA [Anopheles gambiae str. PEST]	XP_319981	0	99
CDS_712_transcript_1437	855	gi|347964127|ref|XP_003437041.1|AGAP000596-PB [Anopheles gambiae str. PEST]	XP_003437041	1.1274e-167	92
CDS_713_transcript_1438	1401	gi|58394672|ref|XP_320878.2|AGAP011627-PA [Anopheles gambiae str. PEST]	XP_320878	3.27875e-92	76
CDS_714_transcript_1440	306	gi|157118058|ref|XP_001658987.1|aspartate ammonia lyase [Aedes aegypti]	XP_001658987	3.32519e-44	98
CDS_715_transcript_1440	771	gi|347966750|ref|XP_321179.4|AGAP001884-PA [Anopheles gambiae str. PEST]	XP_321179	0	100
CDS_716_transcript_1442	2295	gi|118786705|ref|XP_315595.3|AGAP005584-PA [Anopheles gambiae str. PEST]	XP_315595	0	94
CDS_717_transcript_1445	966	gi|158288388|ref|XP_310252.6|AGAP003722-PA [Anopheles gambiae str. PEST]	XP_310252	0	98
CDS_718_transcript_1446	390	gi|170048892|ref|XP_001870825.1|conserved hypothetical protein [Culex quinquefasciatus]	XP_001870825	2.26155e-47	94
CDS_719_transcript_1447	384	gi|58389474|ref|XP_317057.2|AGAP008393-PA [Anopheles gambiae str. PEST]	XP_317057	2.04146e-90	100
CDS_720_transcript_1448	1059	gi|157127196|ref|XP_001654861.1|hypothetical protein AaeL_AAEL010757 [Aedes aegypti]	XP_001654861	5.95011e-44	58
CDS_721_transcript_1449	438	gi|31235458|ref|XP_319247.1|AGAP010089-PA [Anopheles gambiae str. PEST]	XP_319247	1.14601e-36	95
CDS_722_transcript_1450	504	gi|347971787|ref|XP_313657.4|AGAP004374-PA [Anopheles gambiae str. PEST]	XP_313657	4.82269e-110	100
CDS_723_transcript_1453	363	gi|158295729|ref|XP_316385.4|AGAP006360-PA [Anopheles gambiae str. PEST]	XP_316385	1.81984e-73	99
CDS_724_transcript_1456	990	gi|158297049|ref|XP_317350.4|AGAP008107-PA [Anopheles gambiae str. PEST]	XP_317350	7.17302e-149	93
CDS_725_transcript_1460	1071	gi|347967351|ref|XP_307993.5|AGAP002193-PA [Anopheles gambiae str. PEST]	XP_307993	3.61289e-154	82
CDS_726_transcript_1461	729	gi|31211921|ref|XP_314945.1|AGAP008816-PA [Anopheles gambiae str. PEST]	XP_314945	3.08207e-179	100
CDS_727_transcript_1462	966	gi|157130984|ref|XP_001662109.1|oxysterol binding protein 9, putative [Aedes aegypti]	XP_001662109	0	94
CDS_728_transcript_1465	1038	gi|158294327|ref|XP_315530.4|AGAP005530-PA [Anopheles gambiae str. PEST]	XP_315530	0	95
CDS_729_transcript_1471	1221	gi|347972278|ref|XP_315208.4|AGAP004612-PA [Anopheles gambiae str. PEST]	XP_315208	0	92
CDS_730_transcript_1472	837	gi|170056438|ref|XP_001864030.1|tricarboxylate transport protein, mitochondrial [Culex quinquefasciatus]	XP_001864030	2.76645e-151	95
CDS_731_transcript_1473	420	gi|347971701|ref|XP_313594.4|AGAP004322-PA [Anopheles gambiae str. PEST]	XP_313594	1.00725e-42	93
CDS_732_transcript_1473	486	gi|118784241|ref|XP_313593.3|AGAP004321-PA [Anopheles gambiae str. PEST]	XP_313593	8.21851e-100	94
CDS_733_transcript_1475	975	gi|158293027|ref|XP_314324.4|AGAP004864-PA [Anopheles gambiae str. PEST]	XP_314324	2.39119e-66	79
CDS_734_transcript_1477	1599	gi|158285159|ref|XP_308166.4|AGAP007709-PA [Anopheles gambiae str. PEST]	XP_308166	5.08371e-136	98
CDS_735_transcript_1478	1632	gi|158294413|ref|XP_315584.3|AGAP005576-PA [Anopheles gambiae str. PEST]	XP_315584	0	97
CDS_736_transcript_1483	864	gi|158287232|ref|XP_309319.4|AGAP011331-PA [Anopheles gambiae str. PEST]	XP_309319	1.13946e-165	99
CDS_737_transcript_1484	936	gi|347965063|ref|XP_318298.5|AGAP001065-PA [Anopheles gambiae str. PEST]	XP_318298	0	97
CDS_738_transcript_1490	414	gi|170051322|ref|XP_001861711.1|conserved hypothetical protein [Culex quinquefasciatus]	XP_001861711	2.62291e-52	87
CDS_739_transcript_1491	450	gi|157112987|ref|XP_001657711.1|60S ribosomal protein L8 [Aedes aegypti]	XP_001657711	2.59098e-84	100
CDS_740_transcript_1492	378	gi|347964377|ref|XP_311262.5|AGAP000725-PA [Anopheles gambiae str. PEST]	XP_311262	9.73202e-62	90
CDS_741_transcript_1494	585	gi|157134083|ref|XP_001663138.1|hypothetical protein AaeL_AAEL012964 [Aedes aegypti]	XP_001663138	2.7881e-41	65
CDS_742_transcript_1495	975	gi|158298855|ref|XP_001238071.2|AGAP009887-PA [Anopheles gambiae str. PEST]	XP_001238071	2.1966e-180	87
CDS_743_transcript_1496	1128	gi|118786767|ref|XP_315641.3|AGAP005627-PB [Anopheles gambiae str. PEST]	XP_315641	0	99
CDS_744_transcript_1497	1050	gi|312381687|gb|EFR27377.1|hypothetical protein AND_05958 [Anopheles darlingi]	EFR27377	0	86
CDS_745_transcript_1498	1629	gi|195476142|ref|XP_002086007.1|GE15240 [Drosophila yakuba]	XP_002086007	2.55408e-94	69
CDS_746_transcript_1498	1086	gi|158296454|ref|XP_316857.3|AGAP000881-PA [Anopheles gambiae str. PEST]	XP_316857	0	83
CDS_747_transcript_1498	342	gi|158296454|ref|XP_316857.3|AGAP000881-PA [Anopheles gambiae str. PEST]	XP_316857	7.21289e-42	100
CDS_748_transcript_1502	372	gi|347962993|ref|XP_003436896.1|AGAP000009-PB [Anopheles gambiae str. PEST]	XP_003436896	9.37513e-77	99
CDS_749_transcript_1502	579	gi|347962993|ref|XP_003436896.1|AGAP000009-PB [Anopheles gambiae str. PEST]	XP_003436896	4.20502e-96	99
CDS_750_transcript_1504	1230	gi|347969033|ref|XP_311884.5|AGAP003000-PA [Anopheles gambiae str. PEST]	XP_311884	0	97
CDS_751_transcript_1505	717	gi|347965936|ref|XP_003435840.1|AGAP013329-PA [Anopheles gambiae str. PEST]	XP_003435840	5.91464e-128	84
CDS_752_transcript_1506	324	gi|158295333|ref|XP_316158.3|AGAP006099-PA [Anopheles gambiae str. PEST]	XP_316158	5.97272e-51	92
CDS_753_transcript_1518	2526	gi|312377523|gb|EFR24335.1|hypothetical protein AND_11149 [Anopheles darlingi]	EFR24335	0	91
CDS_754_transcript_1521	1392	gi|158285710|ref|XP_308429.3|AGAP007406-PA [Anopheles gambiae str. PEST]	XP_308429	0	99
CDS_755_transcript_1523	654	gi|158284467|ref|XP_001687799.1|Anopheles gambiae str. PEST AGAP012755-PA [Anopheles gambiae str. PEST]	XP_001687799	7.2546e-146	96
CDS_756_transcript_1530	1710	gi|158288319|ref|XP_310198.4|AGAP009497-PA [Anopheles gambiae str. PEST]	XP_310198	0	91
CDS_757_transcript_1531	789	gi|158286045|ref|XP_308567.4|AGAP007218-PA [Anopheles gambiae str. PEST]	XP_308567	1.14866e-158	95
CDS_758_transcript_1534	879	gi|158296251|ref|XP_001688945.1|AGAP006656-PB [Anopheles gambiae str. PEST]	XP_001688945	2.5051e-147	92
CDS_759_transcript_1535	1593	gi|158285395|ref|XP_308284.4|AGAP007588-PA [Anopheles gambiae str. PEST]	XP_308284	0	93
CDS_760_transcript_1540	1056	gi|158297101|ref|XP_317383.4|AGAP008074-PA [Anopheles gambiae str. PEST]	XP_317383	0	95
CDS_761_transcript_1542	999	gi|158292195|ref|XP_313754.3|AGAP004459-PA [Anopheles gambiae str. PEST]	XP_313754	0	94
CDS_762_transcript_1543	459	gi|157114352|ref|XP_001658055.1|hypothetical protein AaeL_AAEL006825 [Aedes aegypti]	XP_001658055	4.86125e-18	83
CDS_763_transcript_1547	543	gi|118785023|ref|XP_001230998.1|AGAP003357-PA [Anopheles gambiae str. PEST]	XP_001230998	6.29448e-104	97
CDS_764_transcript_1548	741	gi|158292281|ref|XP_313808.4|AGAP004509-PA [Anopheles gambiae str. PEST]	XP_313808	6.09044e-150	91
CDS_765_transcript_1549	399	---Novel---
CDS_766_transcript_1551	783	gi|158289016|ref|XP_310815.3|AGAP000308-PA [Anopheles gambiae str. PEST]	XP_310815	5.66134e-148	94
CDS_767_transcript_1554	804	gi|118786181|ref|XP_315207.3|AGAP004613-PA [Anopheles gambiae str. PEST]	XP_315207	0	98
CDS_768_transcript_1555	987	gi|24938964|emb|CAD32684.2|acetylcholinesterase [Anopheles gambiae]	CAD32684	0	97
CDS_769_transcript_1556	552	gi|118786752|ref|XP_315627.3|AGAP005618-PA [Anopheles gambiae str. PEST]	XP_315627	1.4757e-127	97
CDS_770_transcript_1557	999	gi|58392734|ref|XP_319591.2|AGAP008849-PA [Anopheles gambiae str. PEST]	XP_319591	0	97
CDS_771_transcript_1559	585	gi|118780458|ref|XP_310162.3|AGAP009528-PA [Anopheles gambiae str. PEST]	XP_310162	4.53285e-113	100
CDS_772_transcript_1561	1890	gi|118777558|ref|XP_564488.2|AGAP007730-PA [Anopheles gambiae str. PEST]	XP_564488	0	95
CDS_773_transcript_1564	2703	gi|57969616|ref|XP_563695.1|AGAP002481-PA [Anopheles gambiae str. PEST]	XP_563695	0	99
CDS_774_transcript_1568	423	gi|170057931|ref|XP_001864699.1|conserved hypothetical protein [Culex quinquefasciatus]	XP_001864699	3.79208e-22	89
CDS_775_transcript_1569	1620	gi|58389096|ref|XP_316781.2|AGAP000818-PA [Anopheles gambiae str. PEST]	XP_316781	0	93
CDS_776_transcript_1570	447	gi|158292433|ref|XP_313912.4|AGAP005042-PA [Anopheles gambiae str. PEST]	XP_313912	1.14155e-97	100
CDS_777_transcript_1570	813	gi|158292433|ref|XP_313912.4|AGAP005042-PA [Anopheles gambiae str. PEST]	XP_313912	1.54219e-137	89
CDS_778_transcript_1578	309	gi|158293756|ref|XP_315097.4|AGAP004992-PA [Anopheles gambiae str. PEST]	XP_315097	4.71235e-65	98
CDS_779_transcript_1581	1128	gi|312380714|gb|EFR26632.1|hypothetical protein AND_07154 [Anopheles darlingi]	EFR26632	9.48333e-168	80
CDS_780_transcript_1583	924	gi|158293683|ref|XP_315027.4|AGAP004938-PA [Anopheles gambiae str. PEST]	XP_315027	0	96
CDS_781_transcript_1584	1740	gi|347970539|ref|XP_310285.7|AGAP003753-PA [Anopheles gambiae str. PEST]	XP_310285	0	94
CDS_782_transcript_1585	459	gi|31204053|ref|XP_310975.1|AGAP000163-PA [Anopheles gambiae str. PEST]	XP_310975	6.53489e-77	92
CDS_783_transcript_1587	663	gi|347964454|ref|XP_311294.5|AGAP000758-PA [Anopheles gambiae str. PEST]	XP_311294	4.87469e-60	68
CDS_784_transcript_1588	1185	gi|118778687|ref|XP_308799.3|AGAP006959-PA [Anopheles gambiae str. PEST]	XP_308799	3.97904e-126	100
CDS_785_transcript_1588	1245	gi|118778687|ref|XP_308799.3|AGAP006959-PA [Anopheles gambiae str. PEST]	XP_308799	2.02358e-141	99
CDS_786_transcript_1589	501	gi|58376369|ref|XP_308577.2|AGAP007208-PA [Anopheles gambiae str. PEST]	XP_308577	3.62473e-101	98
CDS_787_transcript_1591	1641	gi|118794426|ref|XP_321470.3|AGAP001627-PA [Anopheles gambiae str. PEST]	XP_321470	0	98
CDS_788_transcript_1594	1044	gi|347970438|ref|XP_003436576.1|AGAP003705-PB [Anopheles gambiae str. PEST]	XP_003436576	0	97
CDS_789_transcript_1595	363	gi|194748341|ref|XP_001956605.1|GF25298 [Drosophila ananassae]	XP_001956605	2.43406e-09	54
CDS_790_transcript_1599	645	gi|158296876|ref|XP_001237894.2|AGAP008259-PA [Anopheles gambiae str. PEST]	XP_001237894	1.77726e-70	63
CDS_791_transcript_1601	393	gi|158296934|ref|XP_317268.4|AGAP008200-PA [Anopheles gambiae str. PEST]	XP_317268	3.46754e-42	100
CDS_792_transcript_1602	465	gi|118777404|ref|XP_307911.3|AGAP002269-PA [Anopheles gambiae str. PEST]	XP_307911	5.87779e-105	100
CDS_793_transcript_1606	789	gi|158286707|ref|XP_308886.4|AGAP006871-PA [Anopheles gambiae str. PEST]	XP_308886	0	99
CDS_794_transcript_1607	744	gi|347971562|ref|XP_003436759.1|AGAP004256-PB [Anopheles gambiae str. PEST]	XP_003436759	2.33512e-119	95
CDS_795_transcript_1610	645	gi|158298486|ref|XP_318654.4|AGAP009622-PA [Anopheles gambiae str. PEST]	XP_318654	6.28782e-147	99
CDS_796_transcript_1612	627	gi|312384383|gb|EFR29120.1|hypothetical protein AND_02157 [Anopheles darlingi]	EFR29120	2.55903e-121	99
CDS_797_transcript_1614	927	gi|158292918|ref|XP_314233.3|AGAP003337-PA [Anopheles gambiae str. PEST]	XP_314233	0	93
CDS_798_transcript_1614	879	gi|347969703|ref|XP_314232.5|AGAP003336-PA [Anopheles gambiae str. PEST]	XP_314232	1.20342e-145	85
CDS_799_transcript_1617	768	gi|158301995|ref|XP_321646.3|AGAP001478-PA [Anopheles gambiae str. PEST]	XP_321646	1.13226e-142	98
CDS_800_transcript_1619	906	gi|347969124|ref|XP_311834.5|AGAP003041-PA [Anopheles gambiae str. PEST]	XP_311834	2.61785e-119	89
CDS_801_transcript_1620	1173	gi|347967151|ref|XP_003436023.1|AGAP002084-PB [Anopheles gambiae str. PEST]	XP_003436023	0	91
CDS_802_transcript_1623	327	gi|58388598|ref|XP_316402.2|AGAP006372-PA [Anopheles gambiae str. PEST]	XP_316402	3.15409e-57	98
CDS_803_transcript_1625	753	gi|347969312|ref|XP_312819.5|AGAP003133-PA [Anopheles gambiae str. PEST]	XP_312819	1.1895e-166	98
CDS_804_transcript_1626	384	gi|118779227|ref|XP_309138.3|AGAP000949-PA [Anopheles gambiae str. PEST]	XP_309138	2.0351e-61	85
CDS_805_transcript_1628	1515	gi|158296109|ref|XP_316615.4|AGAP006590-PD [Anopheles gambiae str. PEST]	XP_316615	0	99
CDS_806_transcript_1629	2184	gi|158293941|ref|XP_315285.3|AGAP010331-PA [Anopheles gambiae str. PEST]	XP_315285	0	93
CDS_807_transcript_1630	1194	gi|158295517|ref|XP_001688816.1|AGAP006186-PB [Anopheles gambiae str. PEST]	XP_001688816	0	98
CDS_808_transcript_1630	1185	gi|158295517|ref|XP_001688816.1|AGAP006186-PB [Anopheles gambiae str. PEST]	XP_001688816	0	98
CDS_809_transcript_1632	363	gi|119115354|ref|XP_311037.3|AGAP000110-PA [Anopheles gambiae str. PEST]	XP_311037	2.98949e-37	95
CDS_810_transcript_1634	981	gi|158286524|ref|XP_308790.4|AGAP006967-PA [Anopheles gambiae str. PEST]	XP_308790	1.05421e-31	78
CDS_811_transcript_1636	483	gi|158288785|ref|XP_310622.3|AGAP000471-PA [Anopheles gambiae str. PEST]	XP_310622	3.18974e-41	68
CDS_812_transcript_1638	459	gi|347965908|ref|XP_003435833.1|AGAP013284-PB [Anopheles gambiae str. PEST]	XP_003435833	8.80848e-57	90
CDS_813_transcript_1639	474	gi|118790467|ref|XP_318603.3|AGAP009584-PA [Anopheles gambiae str. PEST]	XP_318603	1.16949e-58	98
CDS_814_transcript_1640	306	gi|118789604|ref|XP_001237943.1|AGAP007944-PA [Anopheles gambiae str. PEST]	XP_001237943	1.01021e-40	87
CDS_815_transcript_1642	516	gi|158294640|ref|XP_001688716.1|AGAP005715-PB [Anopheles gambiae str. PEST]	XP_001688716	1.01363e-59	94
CDS_816_transcript_1644	831	gi|99082886|gb|ABF66618.1|putative cytoplasmic carbonic anhydrase [Anopheles gambiae]	ABF66618	0	99
CDS_817_transcript_1646	1446	gi|118777342|ref|XP_560420.2|AGAP009443-PA [Anopheles gambiae str. PEST]	XP_560420	0	96
CDS_818_transcript_1647	1011	gi|158298951|ref|XP_319085.4|AGAP009952-PA [Anopheles gambiae str. PEST]	XP_319085	0	93
CDS_819_transcript_1649	384	gi|58383902|ref|XP_312874.2|AGAP003178-PA [Anopheles gambiae str. PEST]	XP_312874	1.64109e-83	95
CDS_820_transcript_1653	303	gi|170039540|ref|XP_001847589.1|conserved hypothetical protein [Culex quinquefasciatus]	XP_001847589	3.50202e-39	83
CDS_821_transcript_1658	1005	gi|57909371|ref|XP_552528.1|AGAP011723-PA [Anopheles gambiae str. PEST]	XP_552528	0	97
CDS_822_transcript_1659	339	gi|312380160|gb|EFR26240.1|hypothetical protein AND_07833 [Anopheles darlingi]	EFR26240	2.80879e-23	71
CDS_823_transcript_1660	411	gi|158296406|ref|XP_316821.4|AGAP000851-PA [Anopheles gambiae str. PEST]	XP_316821	6.33643e-73	99
CDS_824_transcript_1660	1014	gi|347964626|ref|XP_316820.5|AGAP000850-PA [Anopheles gambiae str. PEST]	XP_316820	1.96084e-159	84
CDS_825_transcript_1662	717	gi|58396049|ref|XP_321630.2|AGAP001491-PA [Anopheles gambiae str. PEST]	XP_321630	1.25156e-152	97
CDS_826_transcript_1664	306	gi|118778116|ref|XP_001238802.1|AGAP007366-PA [Anopheles gambiae str. PEST]	XP_001238802	1.9127e-44	98
CDS_827_transcript_1665	987	gi|58396343|ref|XP_321835.2|AGAP001312-PA [Anopheles gambiae str. PEST]	XP_321835	0	99
CDS_828_transcript_1666	480	gi|118791188|ref|XP_552734.2|AGAP008868-PA [Anopheles gambiae str. PEST]	XP_552734	7.82679e-15	98
CDS_829_transcript_1671	1143	gi|118785488|ref|XP_314697.3|AGAP008596-PA [Anopheles gambiae str. PEST]	XP_314697	0	92
CDS_830_transcript_1674	324	gi|284928433|gb|ADC29925.1|CLIPB14 [Anopheles merus]	ADC29925	3.39178e-47	86
CDS_831_transcript_1676	1230	gi|158289493|ref|XP_311208.4|AGAP000679-PA [Anopheles gambiae str. PEST]	XP_311208	0	98
CDS_832_transcript_1680	504	gi|158286047|ref|XP_308568.4|AGAP007217-PA [Anopheles gambiae str. PEST]	XP_308568	5.01612e-113	99
CDS_833_transcript_1682	432	gi|118784828|ref|XP_313959.3|AGAP005080-PA [Anopheles gambiae str. PEST]	XP_313959	2.20606e-66	88
CDS_834_transcript_1683	426	---Novel---
CDS_835_transcript_1684	1581	gi|158299072|ref|XP_319184.4|AGAP010039-PA [Anopheles gambiae str. PEST]	XP_319184	0	98
CDS_836_transcript_1687	555	gi|312384894|gb|EFR29513.1|hypothetical protein AND_01420 [Anopheles darlingi]	EFR29513	1.78486e-106	98
CDS_837_transcript_1691	555	gi|158300166|ref|XP_320168.4|AGAP012390-PA [Anopheles gambiae str. PEST]	XP_320168	2.02928e-123	97
CDS_838_transcript_1692	1116	gi|347968446|ref|XP_312198.5|AGAP002728-PA [Anopheles gambiae str. PEST]	XP_312198	0	100
CDS_839_transcript_1694	525	gi|118786233|ref|XP_315238.3|AGAP004589-PA [Anopheles gambiae str. PEST]	XP_315238	2.04023e-109	96
CDS_840_transcript_1697	927	gi|158300655|ref|XP_320519.4|AGAP012012-PA [Anopheles gambiae str. PEST]	XP_320519	2.79818e-164	84
CDS_841_transcript_1698	663	gi|118787096|ref|XP_315850.3|AGAP005824-PA [Anopheles gambiae str. PEST]	XP_315850	8.10026e-147	99
CDS_842_transcript_1702	687	gi|58393955|ref|XP_320415.2|AGAP012113-PA [Anopheles gambiae str. PEST]	XP_320415	4.89795e-150	94
CDS_843_transcript_1704	555	gi|158301519|ref|XP_550942.3|AGAP001874-PA [Anopheles gambiae str. PEST]	XP_550942	3.92755e-115	98
CDS_844_transcript_1712	642	gi|58378742|ref|XP_308979.2|AGAP006766-PA [Anopheles gambiae str. PEST]	XP_308979	1.09361e-113	100
CDS_845_transcript_1715	384	gi|158300735|ref|XP_320593.4|AGAP011938-PA [Anopheles gambiae str. PEST]	XP_320593	2.47397e-80	98
CDS_846_transcript_1716	1194	gi|58392199|ref|XP_319176.2|AGAP010029-PA [Anopheles gambiae str. PEST]	XP_319176	0	98
CDS_847_transcript_1716	993	gi|58392199|ref|XP_319176.2|AGAP010029-PA [Anopheles gambiae str. PEST]	XP_319176	0	99
CDS_848_transcript_1718	654	gi|347966497|ref|XP_003435919.1|AGAP001751-PC [Anopheles gambiae str. PEST]	XP_003435919	6.35059e-143	100
CDS_849_transcript_1720	882	gi|158295484|ref|XP_316233.3|AGAP006173-PA [Anopheles gambiae str. PEST]	XP_316233	0	100
CDS_850_transcript_1721	312	gi|118783687|ref|XP_313167.3|AGAP004247-PB [Anopheles gambiae str. PEST]	XP_313167	3.06449e-69	100
CDS_851_transcript_1727	591	gi|158289795|ref|XP_001688320.1|AGAP010727-PA [Anopheles gambiae str. PEST]	XP_001688320	1.88753e-18	85
CDS_852_transcript_1728	1041	gi|158286807|ref|XP_308939.3|AGAP006808-PA [Anopheles gambiae str. PEST]	XP_308939	3.05095e-168	97
CDS_853_transcript_1729	1287	gi|347971512|ref|XP_003436748.1|AGAP004235-PC [Anopheles gambiae str. PEST]	XP_003436748	5.02933e-166	78
CDS_854_transcript_1733	402	gi|158287461|ref|XP_309488.4|AGAP011161-PA [Anopheles gambiae str. PEST]	XP_309488	8.00542e-58	100
CDS_855_transcript_1733	1290	gi|158287461|ref|XP_309488.4|AGAP011161-PA [Anopheles gambiae str. PEST]	XP_309488	0	99
CDS_856_transcript_1735	606	gi|118782816|ref|XP_312519.3|AGAP002426-PA [Anopheles gambiae str. PEST]	XP_312519	1.0642e-113	99
CDS_857_transcript_1740	906	gi|158293160|ref|XP_558063.3|AGAP010534-PA [Anopheles gambiae str. PEST]	XP_558063	1.62717e-134	84
CDS_858_transcript_1754	1086	gi|195123609|ref|XP_002006296.1|GI18644 [Drosophila mojavensis]	XP_002006296	1.38402e-56	84
CDS_859_transcript_1762	1113	gi|158297500|ref|XP_317729.4|AGAP007786-PA [Anopheles gambiae str. PEST]	XP_317729	0	99
CDS_860_transcript_1763	1788	gi|118780746|ref|XP_310394.5|AGAP003833-PA [Anopheles gambiae str. PEST]	XP_310394	0	85
CDS_861_transcript_1764	768	gi|158300093|ref|XP_320085.4|AGAP009288-PA [Anopheles gambiae str. PEST]	XP_320085	4.73838e-154	92
CDS_862_transcript_1765	1371	gi|158297266|ref|XP_317528.4|AGAP007946-PA [Anopheles gambiae str. PEST]	XP_317528	0	87
CDS_863_transcript_1766	606	gi|158288291|ref|XP_310166.4|AGAP009525-PA [Anopheles gambiae str. PEST]	XP_310166	1.10585e-130	79
CDS_864_transcript_1770	495	gi|58393616|ref|XP_320196.2|AGAP012359-PA [Anopheles gambiae str. PEST]	XP_320196	1.12524e-41	62
CDS_865_transcript_1775	696	gi|119113355|ref|XP_309537.3|AGAP011108-PA [Anopheles gambiae str. PEST]	XP_309537	2.39509e-157	95
CDS_866_transcript_1776	360	gi|157124529|ref|XP_001654090.1|small nuclear ribonucleoprotein sm d2 [Aedes aegypti]	XP_001654090	5.31476e-61	100
CDS_867_transcript_1776	741	gi|58391145|ref|XP_318387.2|AGAP003935-PA [Anopheles gambiae str. PEST]	XP_318387	4.83479e-177	98
CDS_868_transcript_1777	306	gi|58392442|ref|XP_319371.2|AGAP010193-PA [Anopheles gambiae str. PEST]	XP_319371	2.09136e-54	100
CDS_869_transcript_1781	708	gi|118784403|ref|XP_313708.3|AGAP004425-PA [Anopheles gambiae str. PEST]	XP_313708	8.46459e-168	99
CDS_870_transcript_1782	324	gi|158285339|ref|XP_308251.4|AGAP007620-PA [Anopheles gambiae str. PEST]	XP_308251	5.22519e-22	93
CDS_871_transcript_1782	507	gi|158285339|ref|XP_308251.4|AGAP007620-PA [Anopheles gambiae str. PEST]	XP_308251	1.30122e-78	100
CDS_872_transcript_1784	600	gi|58376929|ref|XP_309298.2|AGAP011352-PA [Anopheles gambiae str. PEST]	XP_309298	6.12408e-121	93
CDS_873_transcript_1793	702	gi|347971822|ref|XP_562143.4|AGAP004399-PA [Anopheles gambiae str. PEST]	XP_562143	2.24866e-154	97
CDS_874_transcript_1796	327	---Novel---
CDS_875_transcript_1798	390	gi|158285732|ref|XP_001687941.1|AGAP007396-PC [Anopheles gambiae str. PEST]	XP_001687941	2.37103e-50	88
CDS_876_transcript_1799	1257	gi|158301334|ref|XP_321040.4|AGAP002015-PA [Anopheles gambiae str. PEST]	XP_321040	0	99
CDS_877_transcript_1802	435	gi|312379029|gb|EFR25436.1|hypothetical protein AND_09213 [Anopheles darlingi]	EFR25436	6.06514e-65	89
CDS_878_transcript_1804	1059	gi|347963609|ref|XP_310794.4|AGAP000324-PA [Anopheles gambiae str. PEST]	XP_310794	1.76556e-132	92
CDS_879_transcript_1808	1104	gi|347965023|ref|XP_318273.4|AGAP001047-PA [Anopheles gambiae str. PEST]	XP_318273	0	94
CDS_880_transcript_1809	357	gi|170045727|ref|XP_001850449.1|conserved hypothetical protein [Culex quinquefasciatus]	XP_001850449	1.62662e-19	77
CDS_881_transcript_1811	1713	gi|347965868|ref|XP_321707.4|AGAP001423-PA [Anopheles gambiae str. PEST]	XP_321707	0	98
CDS_882_transcript_1814	1485	gi|347966138|ref|XP_321571.5|AGAP001550-PA [Anopheles gambiae str. PEST]	XP_321571	0	99
CDS_883_transcript_1820	816	gi|158298538|ref|XP_318716.4|AGAP009668-PA [Anopheles gambiae str. PEST]	XP_318716	3.78853e-136	90
CDS_884_transcript_1822	654	gi|158288279|ref|XP_310153.4|AGAP009538-PA [Anopheles gambiae str. PEST]	XP_310153	2.45165e-128	95
CDS_885_transcript_1823	1047	gi|158289559|ref|XP_311260.4|AGAP000721-PA [Anopheles gambiae str. PEST]	XP_311260	0	100
CDS_886_transcript_1824	1443	gi|347964200|ref|XP_311164.5|AGAP000637-PA [Anopheles gambiae str. PEST]	XP_311164	0	94
CDS_887_transcript_1825	933	---Novel---
CDS_888_transcript_1826	1620	gi|312382834|gb|EFR28142.1|hypothetical protein AND_04265 [Anopheles darlingi]	EFR28142	0	89
CDS_889_transcript_1826	1560	---Novel---
CDS_890_transcript_1833	1263	gi|347967810|ref|XP_312539.4|AGAP002413-PA [Anopheles gambiae str. PEST]	XP_312539	0	98
CDS_891_transcript_1835	1476	gi|347969692|ref|XP_314226.5|AGAP003331-PA [Anopheles gambiae str. PEST]	XP_314226	5.3254e-38	71
CDS_892_transcript_1836	309	gi|312371747|gb|EFR19855.1|hypothetical protein AND_21707 [Anopheles darlingi]	EFR19855	9.36656e-64	100
CDS_893_transcript_1837	309	gi|312371747|gb|EFR19855.1|hypothetical protein AND_21707 [Anopheles darlingi]	EFR19855	9.36656e-64	100
CDS_894_transcript_1842	858	gi|118785512|ref|XP_314710.3|AGAP008614-PA [Anopheles gambiae str. PEST]	XP_314710	0	97
CDS_895_transcript_1845	1170	gi|347970826|ref|XP_310443.5|AGAP003879-PA [Anopheles gambiae str. PEST]	XP_310443	0	93
CDS_896_transcript_1851	423	gi|157108448|ref|XP_001650232.1|60S ribosomal protein L23 [Aedes aegypti]	XP_001650232	5.85242e-85	100
CDS_897_transcript_1853	1512	gi|158293049|ref|XP_314343.4|AGAP004848-PA [Anopheles gambiae str. PEST]	XP_314343	1.06515e-109	62
CDS_898_transcript_1854	366	gi|195496880|ref|XP_002095881.1|GE19476 [Drosophila yakuba]	XP_002095881	1.17258e-60	93
CDS_899_transcript_1858	678	gi|347971868|ref|XP_313713.5|AGAP004428-PA [Anopheles gambiae str. PEST]	XP_313713	6.1276e-147	96
CDS_900_transcript_1860	2619	gi|21064465|gb|AAM29462.1|RE36839p [Drosophila melanogaster]	AAM29462	1.14173e-140	69
CDS_901_transcript_1862	891	gi|158297289|ref|XP_317551.4|AGAP007930-PA [Anopheles gambiae str. PEST]	XP_317551	6.86785e-147	96
CDS_902_transcript_1863	1884	gi|158294507|ref|XP_315644.3|AGAP005630-PA [Anopheles gambiae str. PEST]	XP_315644	0	99
CDS_903_transcript_1864	1023	gi|31214985|ref|XP_315941.1|AGAP005911-PA [Anopheles gambiae str. PEST]	XP_315941	0	100
CDS_904_transcript_1864	360	---Novel---
CDS_905_transcript_1866	666	gi|347969866|ref|XP_001688330.2|AGAP003422-PA [Anopheles gambiae str. PEST]	XP_001688330	2.0528e-123	90
CDS_906_transcript_1869	1380	gi|158291279|ref|XP_312809.4|AGAP003123-PA [Anopheles gambiae str. PEST]	XP_312809	0	87
CDS_907_transcript_1869	579	gi|158291281|ref|XP_312810.2|AGAP003124-PA [Anopheles gambiae str. PEST]	XP_312810	2.85227e-126	96
CDS_908_transcript_1873	1614	gi|158299176|ref|XP_319294.4|AGAP010139-PA [Anopheles gambiae str. PEST]	XP_319294	0	97
CDS_909_transcript_1879	2037	gi|347965408|ref|XP_322005.5|AGAP001157-PA [Anopheles gambiae str. PEST]	XP_322005	0	97
CDS_910_transcript_1887	309	---Novel---
CDS_911_transcript_1888	516	---Novel---
CDS_912_transcript_1891	903	gi|118782890|ref|XP_312565.3|AGAP002390-PA [Anopheles gambiae str. PEST]	XP_312565	1.43069e-63	80
CDS_913_transcript_1892	870	gi|347969120|ref|XP_311836.5|AGAP003039-PA [Anopheles gambiae str. PEST]	XP_311836	0	99
CDS_914_transcript_1893	429	gi|158292720|ref|XP_001688521.1|AGAP005183-PA [Anopheles gambiae str. PEST]	XP_001688521	8.45702e-20	68
CDS_915_transcript_1894	327	---Novel---
CDS_916_transcript_1894	354	---Novel---
CDS_917_transcript_1897	528	gi|114864933|gb|ABI83786.1|Arp2/3 complex subunit ARPC5 [Anopheles funestus]	ABI83786	2.84543e-105	100
CDS_918_transcript_1898	744	gi|347963963|ref|XP_310579.5|AGAP000513-PA [Anopheles gambiae str. PEST]	XP_310579	1.2826e-133	85
CDS_919_transcript_1901	507	gi|347969963|ref|XP_003436490.1|AGAP013466-PA [Anopheles gambiae str. PEST]	XP_003436490	3.05418e-94	96
CDS_920_transcript_1902	897	gi|157142144|ref|XP_001647833.1|hypothetical protein AaeL_AAEL014564 [Aedes aegypti]	XP_001647833	3.55426e-146	96
CDS_921_transcript_1904	1443	gi|158285929|ref|XP_308536.4|AGAP007284-PA [Anopheles gambiae str. PEST]	XP_308536	0	91
CDS_922_transcript_1907	546	gi|158299479|ref|XP_001689191.1|AGAP008859-PA [Anopheles gambiae str. PEST]	XP_001689191	5.7485e-47	71
CDS_923_transcript_1908	390	gi|312384986|gb|EFR29583.1|hypothetical protein AND_01293 [Anopheles darlingi]	EFR29583	2.67084e-86	100
CDS_924_transcript_1911	1500	gi|158296188|ref|XP_316657.3|AGAP006627-PA [Anopheles gambiae str. PEST]	XP_316657	0	85
CDS_925_transcript_1914	1254	gi|170041760|ref|XP_001848620.1|zinc finger protein [Culex quinquefasciatus]	XP_001848620	0	79
CDS_926_transcript_1915	1170	gi|158284547|ref|XP_307325.4|Anopheles gambiae str. PEST AGAP012577-PA [Anopheles gambiae str. PEST]	XP_307325	0	95
CDS_927_transcript_1920	702	gi|158292657|ref|XP_001688507.1|AGAP005148-PA [Anopheles gambiae str. PEST]	XP_001688507	4.24607e-146	91
CDS_928_transcript_1922	504	gi|158295202|ref|XP_001688776.1|AGAP006032-PA [Anopheles gambiae str. PEST]	XP_001688776	9.99193e-56	93
CDS_929_transcript_1924	1083	gi|47169813|tpe|CAE54326.1|TPA: Mod(mdg4)-h59.1 [Anopheles gambiae]	CAE54326	0	88
CDS_930_transcript_1925	828	gi|158294844|ref|XP_315853.4|AGAP005828-PA [Anopheles gambiae str. PEST]	XP_315853	5.16113e-72	82
CDS_931_transcript_1926	906	gi|158297531|ref|XP_317753.4|AGAP007761-PA [Anopheles gambiae str. PEST]	XP_317753	8.68141e-157	100
CDS_932_transcript_1928	1218	gi|158298706|ref|XP_318883.4|AGAP009788-PA [Anopheles gambiae str. PEST]	XP_318883	0	89
CDS_933_transcript_1929	1953	gi|347969737|ref|XP_003436452.1|AGAP003350-PB [Anopheles gambiae str. PEST]	XP_003436452	0	99
CDS_934_transcript_1930	639	gi|347967165|ref|XP_320952.5|AGAP002090-PA [Anopheles gambiae str. PEST]	XP_320952	3.8958e-91	97
CDS_935_transcript_1931	762	gi|347966610|ref|XP_003435942.1|AGAP001797-PC [Anopheles gambiae str. PEST]	XP_003435942	6.93543e-119	98
CDS_936_transcript_1932	498	gi|347971832|ref|XP_003436804.1|AGAP004404-PB [Anopheles gambiae str. PEST]	XP_003436804	8.19255e-107	94
CDS_937_transcript_1933	537	gi|158297821|ref|XP_554547.3|AGAP004805-PA [Anopheles gambiae str. PEST]	XP_554547	7.25391e-69	97
CDS_938_transcript_1938	816	gi|158293793|ref|XP_315115.4|AGAP005009-PA [Anopheles gambiae str. PEST]	XP_315115	4.11383e-179	98
CDS_939_transcript_1939	498	gi|347965640|ref|XP_321873.3|AGAP001278-PA [Anopheles gambiae str. PEST]	XP_321873	4.40034e-95	99
CDS_940_transcript_1941	786	gi|119114642|ref|XP_319398.3|AGAP010214-PA [Anopheles gambiae str. PEST]	XP_319398	2.55418e-134	90
CDS_941_transcript_1947	852	gi|118782488|ref|XP_312302.3|AGAP002627-PA [Anopheles gambiae str. PEST]	XP_312302	0	96
CDS_942_transcript_1951	465	gi|347965000|ref|XP_560264.4|AGAP001037-PA [Anopheles gambiae str. PEST]	XP_560264	9.97213e-84	95
CDS_943_transcript_1955	639	gi|158286129|ref|XP_308594.4|AGAP007175-PA [Anopheles gambiae str. PEST]	XP_308594	1.06139e-147	99
CDS_944_transcript_1959	735	gi|158300346|ref|XP_320296.4|AGAP012246-PA [Anopheles gambiae str. PEST]	XP_320296	1.60468e-137	88
CDS_945_transcript_1960	462	gi|347968809|ref|XP_003436301.1|AGAP013212-PA [Anopheles gambiae str. PEST]	XP_003436301	2.54007e-74	97
CDS_946_transcript_1967	507	gi|158296795|ref|XP_317142.4|AGAP008321-PA [Anopheles gambiae str. PEST]	XP_317142	2.62696e-91	92
CDS_947_transcript_1972	651	gi|347967607|ref|XP_312655.5|AGAP002317-PA [Anopheles gambiae str. PEST]	XP_312655	2.09003e-133	96
CDS_948_transcript_1973	423	gi|158291185|ref|XP_312664.3|AGAP002307-PA [Anopheles gambiae str. PEST]	XP_312664	7.32443e-68	92
CDS_949_transcript_1974	789	gi|58388728|ref|XP_316497.2|AGAP006456-PA [Anopheles gambiae str. PEST]	XP_316497	0	98
CDS_950_transcript_1979	1536	gi|158293387|ref|XP_314735.3|AGAP008637-PA [Anopheles gambiae str. PEST]	XP_314735	0	86
CDS_951_transcript_1982	885	gi|347967826|ref|XP_001237476.3|AGAP002418-PA [Anopheles gambiae str. PEST]	XP_001237476	8.57176e-171	89
CDS_952_transcript_1985	654	gi|347965484|ref|XP_321956.5|AGAP001201-PA [Anopheles gambiae str. PEST]	XP_321956	7.02476e-119	89
CDS_953_transcript_1986	852	gi|158297533|ref|XP_317756.4|AGAP007759-PA [Anopheles gambiae str. PEST]	XP_317756	2.78653e-129	85
CDS_954_transcript_1989	894	gi|158302460|ref|XP_322008.3|AGAP001152-PA [Anopheles gambiae str. PEST]	XP_322008	0	99
CDS_955_transcript_1989	1209	gi|158302458|ref|XP_322007.4|AGAP001153-PA [Anopheles gambiae str. PEST]	XP_322007	0	97
CDS_956_transcript_1996	621	gi|347965184|ref|XP_001688659.2|AGAP005411-PB [Anopheles gambiae str. PEST]	XP_001688659	2.82474e-126	98
CDS_957_transcript_2001	1275	gi|158285204|ref|XP_308185.4|AGAP007686-PA [Anopheles gambiae str. PEST]	XP_308185	0	92
CDS_958_transcript_2002	1020	gi|158298851|ref|XP_553771.3|AGAP009883-PA [Anopheles gambiae str. PEST]	XP_553771	1.28135e-166	96
CDS_959_transcript_2004	828	gi|31225884|ref|XP_317628.1|AGAP007864-PA [Anopheles gambiae str. PEST]	XP_317628	0	98
CDS_960_transcript_2008	1296	gi|158291187|ref|XP_312665.4|AGAP002306-PA [Anopheles gambiae str. PEST]	XP_312665	0	95
CDS_961_transcript_2009	348	gi|158289815|ref|XP_311451.4|AGAP010738-PA [Anopheles gambiae str. PEST]	XP_311451	2.43395e-50	88
CDS_962_transcript_2011	1272	gi|158290256|ref|XP_311854.4|AGAP003023-PA [Anopheles gambiae str. PEST]	XP_311854	0	98
CDS_963_transcript_2013	1470	gi|347963583|ref|XP_310808.5|AGAP000313-PA [Anopheles gambiae str. PEST]	XP_310808	0	94
CDS_964_transcript_2013	1152	gi|347963583|ref|XP_310808.5|AGAP000313-PA [Anopheles gambiae str. PEST]	XP_310808	0	98
CDS_965_transcript_2015	1032	gi|347965684|ref|XP_003435802.1|AGAP013277-PA [Anopheles gambiae str. PEST]	XP_003435802	0	98
CDS_966_transcript_2016	795	gi|347969240|ref|XP_312775.5|AGAP003088-PA [Anopheles gambiae str. PEST]	XP_312775	0	98
CDS_967_transcript_2022	2022	gi|347963593|ref|XP_310802.4|AGAP000320-PA [Anopheles gambiae str. PEST]	XP_310802	0	98
CDS_968_transcript_2025	894	gi|312383182|gb|EFR28366.1|hypothetical protein AND_03848 [Anopheles darlingi]	EFR28366	7.34612e-170	95
CDS_969_transcript_2027	645	gi|158286557|ref|XP_001688096.1|AGAP006948-PA [Anopheles gambiae str. PEST]	XP_001688096	2.62105e-124	90
CDS_970_transcript_2028	399	---Novel---
CDS_971_transcript_2032	1278	gi|347964683|ref|XP_316859.4|AGAP000883-PA [Anopheles gambiae str. PEST]	XP_316859	0	94
CDS_972_transcript_2035	639	gi|347969672|ref|XP_001231186.2|AGAP003319-PA [Anopheles gambiae str. PEST]	XP_001231186	4.59669e-96	82
CDS_973_transcript_2037	639	gi|157105260|ref|XP_001648788.1|hippocalcin [Aedes aegypti]	XP_001648788	9.03063e-137	100
CDS_974_transcript_2039	969	gi|31235458|ref|XP_319247.1|AGAP010089-PA [Anopheles gambiae str. PEST]	XP_319247	0	99
CDS_975_transcript_2045	327	gi|347968952|ref|XP_003436327.1|AGAP013301-PA [Anopheles gambiae str. PEST]	XP_003436327	4.61065e-54	94
CDS_976_transcript_2046	303	gi|118788319|ref|XP_316641.3|AGAP006612-PA [Anopheles gambiae str. PEST]	XP_316641	6.85898e-45	100
CDS_977_transcript_2049	1293	gi|347964832|ref|XP_309146.4|AGAP000954-PA [Anopheles gambiae str. PEST]	XP_309146	0	100
CDS_978_transcript_2049	1062	gi|347964840|ref|XP_309147.5|AGAP000955-PA [Anopheles gambiae str. PEST]	XP_309147	0	90
CDS_979_transcript_2051	414	gi|158299143|ref|XP_319245.3|AGAP010087-PA [Anopheles gambiae str. PEST]	XP_319245	4.00542e-28	86
CDS_980_transcript_2054	819	gi|158298885|ref|XP_319027.4|AGAP009907-PA [Anopheles gambiae str. PEST]	XP_319027	4.50789e-165	97
CDS_981_transcript_2055	525	gi|347963181|ref|XP_311042.5|AGAP000106-PA [Anopheles gambiae str. PEST]	XP_311042	4.95733e-92	90
CDS_982_transcript_2058	1230	gi|347964726|ref|XP_316887.5|AGAP000909-PA [Anopheles gambiae str. PEST]	XP_316887	0	97
CDS_983_transcript_2059	1302	gi|118791404|ref|XP_552886.2|AGAP008990-PA [Anopheles gambiae str. PEST]	XP_552886	0	96
CDS_984_transcript_2060	1755	gi|158294726|ref|XP_315774.3|AGAP005761-PA [Anopheles gambiae str. PEST]	XP_315774	0	88
CDS_985_transcript_2062	1107	gi|158296982|ref|XP_317294.4|AGAP008167-PA [Anopheles gambiae str. PEST]	XP_317294	0	98
CDS_986_transcript_2066	546	gi|347967926|ref|XP_001237468.3|AGAP002464-PA [Anopheles gambiae str. PEST]	XP_001237468	5.86436e-88	96
CDS_987_transcript_2068	972	gi|158292545|ref|XP_001688496.1|AGAP005091-PD [Anopheles gambiae str. PEST]	XP_001688496	3.4718e-137	100
CDS_988_transcript_2068	657	gi|158292545|ref|XP_001688496.1|AGAP005091-PD [Anopheles gambiae str. PEST]	XP_001688496	4.00537e-138	100
CDS_989_transcript_2069	1236	gi|158299450|ref|XP_319582.4|AGAP008838-PA [Anopheles gambiae str. PEST]	XP_319582	0	97
CDS_990_transcript_2074	795	gi|158285343|ref|XP_308253.4|AGAP007618-PA [Anopheles gambiae str. PEST]	XP_308253	4.04125e-168	95
CDS_991_transcript_2075	987	gi|157125271|ref|XP_001660659.1|beat protein [Aedes aegypti]	XP_001660659	3.28131e-148	88
CDS_992_transcript_2075	354	---Novel---
CDS_993_transcript_2076	366	gi|347963159|ref|XP_311060.5|AGAP000092-PA [Anopheles gambiae str. PEST]	XP_311060	1.27465e-60	92
CDS_994_transcript_2077	354	gi|347963159|ref|XP_311060.5|AGAP000092-PA [Anopheles gambiae str. PEST]	XP_311060	4.32306e-62	93
CDS_995_transcript_2087	633	gi|347965326|ref|XP_551739.3|AGAP001110-PA [Anopheles gambiae str. PEST]	XP_551739	1.97708e-131	98
CDS_996_transcript_2091	1167	gi|347971237|ref|XP_312972.5|AGAP004097-PA [Anopheles gambiae str. PEST]	XP_312972	0	95
CDS_997_transcript_2091	978	gi|347971237|ref|XP_312972.5|AGAP004097-PA [Anopheles gambiae str. PEST]	XP_312972	0	96
CDS_998_transcript_2094	774	gi|157129911|ref|XP_001661813.1|homothorax homeobox protein [Aedes aegypti]	XP_001661813	7.55363e-170	97
CDS_999_transcript_2094	447	---Novel---
CDS_1000_transcript_2098	462	gi|114864815|gb|ABI83770.1|ribosomal protein L24 [Anopheles funestus]	ABI83770	1.64729e-56	97
CDS_1001_transcript_2099	501	gi|327359422|gb|AEA51305.1|insulin-like peptide 3 precursor [Anopheles stephensi]	AEA51305	3.33708e-93	95
CDS_1002_transcript_2103	942	gi|118792885|ref|XP_320558.3|AGAP011973-PA [Anopheles gambiae str. PEST]	XP_320558	0	97
CDS_1003_transcript_2107	375	gi|158288236|ref|XP_001230719.2|AGAP010625-PA [Anopheles gambiae str. PEST]	XP_001230719	4.24645e-73	91
CDS_1004_transcript_2109	372	gi|158287943|ref|XP_309820.4|AGAP010881-PA [Anopheles gambiae str. PEST]	XP_309820	1.24264e-75	97
CDS_1005_transcript_2110	663	gi|347969109|ref|XP_001688349.2|AGAP003035-PA [Anopheles gambiae str. PEST]	XP_001688349	8.3323e-79	85
CDS_1006_transcript_2111	1434	gi|158285557|ref|XP_308370.4|AGAP007505-PA [Anopheles gambiae str. PEST]	XP_308370	0	96
CDS_1007_transcript_2113	1785	gi|158287631|ref|XP_309617.4|AGAP004065-PA [Anopheles gambiae str. PEST]	XP_309617	0	97
CDS_1008_transcript_2116	549	gi|17136866|ref|NP_476955.1|ADP ribosylation factor 79F, isoform B [Drosophila melanogaster]	NP_476955	1.60867e-130	100
CDS_1009_transcript_2117	1119	gi|118784889|ref|XP_314001.3|AGAP005120-PA [Anopheles gambiae str. PEST]	XP_314001	0	96
CDS_1010_transcript_2127	1353	gi|158288158|ref|XP_559833.2|AGAP009347-PA [Anopheles gambiae str. PEST]	XP_559833	0	91
CDS_1011_transcript_2128	1314	gi|158294630|ref|XP_001688715.1|AGAP005712-PA [Anopheles gambiae str. PEST]	XP_001688715	0	98
CDS_1012_transcript_2129	1491	gi|118781781|ref|XP_311856.3|AGAP003021-PA [Anopheles gambiae str. PEST]	XP_311856	0	99
CDS_1013_transcript_2130	1197	gi|158288160|ref|XP_310014.4|AGAP009348-PA [Anopheles gambiae str. PEST]	XP_310014	0	86
CDS_1014_transcript_2131	615	gi|158302021|ref|XP_321669.3|AGAP001458-PA [Anopheles gambiae str. PEST]	XP_321669	2.54497e-136	95
CDS_1015_transcript_2135	492	gi|157131504|ref|XP_001662262.1|hypothetical protein AaeL_AAEL012123 [Aedes aegypti]	XP_001662262	5.38098e-111	98
CDS_1016_transcript_2140	414	gi|312377491|gb|EFR24308.1|hypothetical protein AND_11191 [Anopheles darlingi]	EFR24308	6.80951e-09	52
CDS_1017_transcript_2141	771	gi|158293588|ref|XP_314931.4|AGAP008805-PA [Anopheles gambiae str. PEST]	XP_314931	1.00734e-150	92
CDS_1018_transcript_2143	999	gi|347971398|ref|XP_003436734.1|AGAP004179-PC [Anopheles gambiae str. PEST]	XP_003436734	0	93
CDS_1019_transcript_2146	507	gi|31231721|ref|XP_318581.1|AGAP009569-PA [Anopheles gambiae str. PEST]	XP_318581	3.09261e-105	97
CDS_1020_transcript_2149	1932	gi|158299870|ref|XP_553055.2|AGAP009127-PA [Anopheles gambiae str. PEST]	XP_553055	0	97
CDS_1021_transcript_2150	549	gi|118789379|ref|XP_317375.3|AGAP008082-PA [Anopheles gambiae str. PEST]	XP_317375	1.23174e-131	98
CDS_1022_transcript_2153	522	gi|158287467|ref|XP_309492.4|AGAP011157-PA [Anopheles gambiae str. PEST]	XP_309492	1.01046e-76	86
CDS_1023_transcript_2156	300	---Novel---
CDS_1024_transcript_2157	990	gi|347972082|ref|XP_313833.5|AGAP004532-PA [Anopheles gambiae str. PEST]	XP_313833	0	95
CDS_1025_transcript_2161	825	gi|1066807|gb|AAB05638.1|heat shock protein 82 [Anopheles albimanus]	AAB05638	3.36787e-152	97
CDS_1026_transcript_2164	363	gi|31208183|ref|XP_313058.1|AGAP004172-PA [Anopheles gambiae str. PEST]	XP_313058	1.95735e-69	95
CDS_1027_transcript_2168	1683	gi|158293878|ref|XP_315213.4|AGAP004609-PA [Anopheles gambiae str. PEST]	XP_315213	0	90
CDS_1028_transcript_2170	1263	gi|347970883|ref|XP_001687843.2|AGAP003903-PA [Anopheles gambiae str. PEST]	XP_001687843	0	95
CDS_1029_transcript_2172	417	gi|158291004|ref|XP_312525.4|AGAP002420-PA [Anopheles gambiae str. PEST]	XP_312525	5.0617e-69	86
CDS_1030_transcript_2174	1494	gi|158286526|ref|XP_308791.4|AGAP006966-PA [Anopheles gambiae str. PEST]	XP_308791	0	98
CDS_1031_transcript_2175	381	gi|347964748|ref|XP_309104.5|AGAP000923-PA [Anopheles gambiae str. PEST]	XP_309104	1.51604e-47	81
CDS_1032_transcript_2176	327	gi|119114298|ref|XP_319180.3|AGAP010034-PA [Anopheles gambiae str. PEST]	XP_319180	1.9093e-65	98
CDS_1033_transcript_2180	1011	gi|158299932|ref|XP_319937.4|AGAP009173-PA [Anopheles gambiae str. PEST]	XP_319937	0	98
CDS_1034_transcript_2182	786	gi|119113879|ref|XP_314112.3|AGAP005210-PA [Anopheles gambiae str. PEST]	XP_314112	1.09119e-174	97
CDS_1035_transcript_2185	513	gi|312371031|gb|EFR19305.1|hypothetical protein AND_22722 [Anopheles darlingi]	EFR19305	6.28269e-81	88
CDS_1036_transcript_2189	465	gi|347969340|ref|XP_312834.5|AGAP003142-PA [Anopheles gambiae str. PEST]	XP_312834	1.5229e-69	93
CDS_1037_transcript_2190	759	gi|118788030|ref|XP_316455.3|AGAP006419-PA [Anopheles gambiae str. PEST]	XP_316455	1.48966e-112	79
CDS_1038_transcript_2191	771	gi|347970992|ref|XP_318420.5|AGAP003968-PA [Anopheles gambiae str. PEST]	XP_318420	1.32914e-162	91
CDS_1039_transcript_2191	1641	gi|158298227|ref|XP_318421.4|AGAP003969-PA [Anopheles gambiae str. PEST]	XP_318421	0	89
CDS_1040_transcript_2193	483	gi|312385103|gb|EFR29679.1|hypothetical protein AND_01159 [Anopheles darlingi]	EFR29679	2.84509e-104	95
CDS_1041_transcript_2201	567	gi|158284986|ref|XP_308021.4|AGAP002167-PA [Anopheles gambiae str. PEST]	XP_308021	5.14187e-130	98
CDS_1042_transcript_2203	321	gi|158287923|ref|XP_309796.2|AGAP010895-PA [Anopheles gambiae str. PEST]	XP_309796	1.41319e-36	94
CDS_1043_transcript_2209	882	gi|158293577|ref|XP_314912.4|AGAP008783-PA [Anopheles gambiae str. PEST]	XP_314912	0	98
CDS_1044_transcript_2213	372	gi|58387529|ref|XP_315635.2|AGAP005623-PA [Anopheles gambiae str. PEST]	XP_315635	3.29923e-86	100
CDS_1045_transcript_2214	495	gi|347970140|ref|XP_562406.4|AGAP003566-PA [Anopheles gambiae str. PEST]	XP_562406	1.47298e-43	76
CDS_1046_transcript_2215	327	---Novel---
CDS_1047_transcript_2217	348	gi|347969394|ref|XP_312856.4|AGAP003165-PA [Anopheles gambiae str. PEST]	XP_312856	2.87186e-70	98
CDS_1048_transcript_2221	426	gi|157105262|ref|XP_001648789.1|neuronal calcium sensor [Aedes aegypti]	XP_001648789	1.65147e-69	100
CDS_1049_transcript_2223	969	gi|347969499|ref|XP_312937.5|AGAP003229-PA [Anopheles gambiae str. PEST]	XP_312937	1.68277e-119	84
CDS_1050_transcript_2224	1317	gi|158291405|ref|XP_312923.4|AGAP003215-PA [Anopheles gambiae str. PEST]	XP_312923	0	99
CDS_1051_transcript_2226	942	gi|158299329|ref|XP_319437.4|AGAP010246-PA [Anopheles gambiae str. PEST]	XP_319437	0	97
CDS_1052_transcript_2228	474	gi|157125897|ref|XP_001654442.1|hypothetical protein AaeL_AAEL010304 [Aedes aegypti]	XP_001654442	1.5958e-61	85
CDS_1053_transcript_2230	1704	gi|158297806|ref|XP_317993.4|AGAP004817-PA [Anopheles gambiae str. PEST]	XP_317993	5.54931e-175	98
CDS_1054_transcript_2231	564	gi|347966298|ref|XP_321456.5|AGAP001639-PA [Anopheles gambiae str. PEST]	XP_321456	1.93065e-62	87
CDS_1055_transcript_2235	900	gi|347964450|ref|XP_003437092.1|AGAP000756-PB [Anopheles gambiae str. PEST]	XP_003437092	2.43076e-132	93
CDS_1056_transcript_2236	1806	gi|158299286|ref|XP_319403.3|AGAP010217-PA [Anopheles gambiae str. PEST]	XP_319403	0	96
CDS_1057_transcript_2237	1512	gi|158294764|ref|XP_001237714.2|AGAP005780-PA [Anopheles gambiae str. PEST]	XP_001237714	0	93
CDS_1058_transcript_2240	762	gi|347964379|ref|XP_311263.5|AGAP000726-PA [Anopheles gambiae str. PEST]	XP_311263	1.43541e-110	86
CDS_1059_transcript_2241	411	---Novel---
CDS_1060_transcript_2242	1359	gi|158286367|ref|XP_308709.4|AGAP007055-PA [Anopheles gambiae str. PEST]	XP_308709	0	99
CDS_1061_transcript_2245	1275	gi|118783731|ref|XP_313188.3|AGAP004266-PA [Anopheles gambiae str. PEST]	XP_313188	0	99
CDS_1062_transcript_2246	303	gi|158299119|ref|XP_319229.4|AGAP010072-PA [Anopheles gambiae str. PEST]	XP_319229	2.95615e-53	99
CDS_1063_transcript_2252	585	gi|58392487|ref|XP_319407.2|AGAP010220-PA [Anopheles gambiae str. PEST]	XP_319407	7.79828e-138	99
CDS_1064_transcript_2253	1881	gi|347971359|ref|XP_003436731.1|AGAP004159-PB [Anopheles gambiae str. PEST]	XP_003436731	0	98
CDS_1065_transcript_2254	735	gi|158299624|ref|XP_319708.4|AGAP008955-PA [Anopheles gambiae str. PEST]	XP_319708	4.07441e-154	89
CDS_1066_transcript_2255	489	gi|347965932|ref|XP_321678.5|AGAP001448-PA [Anopheles gambiae str. PEST]	XP_321678	4.63638e-93	98
CDS_1067_transcript_2255	603	gi|158296827|ref|XP_555160.3|AGAP008302-PA [Anopheles gambiae str. PEST]	XP_555160	1.43473e-111	95
CDS_1068_transcript_2256	999	gi|158284650|ref|XP_307652.4|Anopheles gambiae str. PEST AGAP012857-PA [Anopheles gambiae str. PEST]	XP_307652	0	95
CDS_1069_transcript_2258	1215	gi|119112709|ref|XP_317782.3|AGAP007737-PA [Anopheles gambiae str. PEST]	XP_317782	0	96
CDS_1070_transcript_2264	312	gi|158300832|ref|XP_552371.3|AGAP011872-PA [Anopheles gambiae str. PEST]	XP_552371	1.34381e-61	94
CDS_1071_transcript_2265	1122	gi|158299618|ref|XP_319705.4|AGAP008952-PA [Anopheles gambiae str. PEST]	XP_319705	3.76377e-170	92
CDS_1072_transcript_2266	1326	gi|347970561|ref|XP_559533.6|AGAP003757-PA [Anopheles gambiae str. PEST]	XP_559533	0	93
CDS_1073_transcript_2268	456	gi|158284672|ref|XP_307724.4|Anopheles gambiae str. PEST AGAP012587-PA [Anopheles gambiae str. PEST]	XP_307724	2.43956e-82	97
CDS_1074_transcript_2273	792	gi|158287037|ref|XP_309089.4|AGAP005298-PA [Anopheles gambiae str. PEST]	XP_309089	4.50333e-122	90
CDS_1075_transcript_2274	930	gi|347964190|ref|XP_311160.5|AGAP000630-PA [Anopheles gambiae str. PEST]	XP_311160	4.63628e-68	73
CDS_1076_transcript_2277	414	gi|307206125|gb|EFN84205.1|Splicing factor 3B subunit 1 [Harpegnathos saltator]	EFN84205	6.93144e-88	97
CDS_1077_transcript_2280	1407	gi|103015|pir||B34751hypothetical protein - African malaria mosquito transposon T1-2 (fragment)	B34751	7.91198e-116	65
CDS_1078_transcript_2285	336	gi|118784379|ref|XP_313696.3|AGAP004410-PA [Anopheles gambiae str. PEST]	XP_313696	5.09971e-46	77
CDS_1079_transcript_2286	1272	gi|347970561|ref|XP_559533.6|AGAP003757-PA [Anopheles gambiae str. PEST]	XP_559533	0	94
CDS_1080_transcript_2287	2343	gi|158299385|ref|XP_319489.4|AGAP010292-PA [Anopheles gambiae str. PEST]	XP_319489	0	97
CDS_1081_transcript_2294	315	gi|158286462|ref|XP_565200.3|AGAP007003-PA [Anopheles gambiae str. PEST]	XP_565200	4.20761e-12	70
CDS_1082_transcript_2296	585	gi|347966341|ref|XP_001689334.2|AGAP001662-PA [Anopheles gambiae str. PEST]	XP_001689334	8.45124e-72	89
CDS_1083_transcript_2297	627	gi|58378278|ref|XP_308356.2|AGAP007522-PA [Anopheles gambiae str. PEST]	XP_308356	3.66866e-137	100
CDS_1084_transcript_2298	312	gi|58385536|ref|XP_314018.2|AGAP005134-PA [Anopheles gambiae str. PEST]	XP_314018	3.13808e-50	99
CDS_1085_transcript_2300	1257	gi|347967932|ref|XP_312472.2|AGAP002467-PA [Anopheles gambiae str. PEST]	XP_312472	0	90
CDS_1086_transcript_2302	306	gi|114864955|gb|ABI83788.1|anophelin-like funestolin [Anopheles funestus]	ABI83788	1.21014e-23	76
CDS_1087_transcript_2303	462	gi|158290199|ref|XP_311779.4|AGAP001056-PA [Anopheles gambiae str. PEST]	XP_311779	5.08842e-106	99
CDS_1088_transcript_2303	1908	gi|347965054|ref|XP_001230842.3|AGAP001057-PA [Anopheles gambiae str. PEST]	XP_001230842	0	86
CDS_1089_transcript_2305	1938	gi|158285161|ref|XP_001687855.1|AGAP007710-PA [Anopheles gambiae str. PEST]	XP_001687855	0	98
CDS_1090_transcript_2308	309	---Novel---
CDS_1091_transcript_2308	792	gi|347964809|ref|XP_003437150.1|AGAP000943-PE [Anopheles gambiae str. PEST]	XP_003437150	0	99
CDS_1092_transcript_2309	480	gi|31201253|ref|XP_309574.1|AGAP011076-PA [Anopheles gambiae str. PEST]	XP_309574	1.31158e-112	98
CDS_1093_transcript_2311	1023	gi|158299123|ref|XP_319231.4|AGAP010074-PA [Anopheles gambiae str. PEST]	XP_319231	4.04181e-167	87
CDS_1094_transcript_2313	528	gi|356558473|ref|XP_003547531.1|PREDICTED: probable pectinesterase/pectinesterase inhibitor 13-like [Glycine max]	XP_003547531	8.08735e-95	92
CDS_1095_transcript_2317	369	gi|347970657|ref|XP_310355.6|AGAP003798-PA [Anopheles gambiae str. PEST]	XP_310355	1.50761e-65	100
CDS_1096_transcript_2319	1071	gi|31208059|ref|XP_312996.1|AGAP004118-PA [Anopheles gambiae str. PEST]	XP_312996	0	93
CDS_1097_transcript_2320	402	gi|158287430|ref|XP_309462.4|AGAP011184-PA [Anopheles gambiae str. PEST]	XP_309462	1.81555e-63	80
CDS_1098_transcript_2321	474	gi|158287430|ref|XP_309462.4|AGAP011184-PA [Anopheles gambiae str. PEST]	XP_309462	1.25476e-68	91
CDS_1099_transcript_2328	432	gi|158293462|ref|XP_314800.4|AGAP008698-PA [Anopheles gambiae str. PEST]	XP_314800	5.14404e-38	79
CDS_1100_transcript_2329	708	gi|118782546|ref|XP_312344.3|AGAP002594-PA [Anopheles gambiae str. PEST]	XP_312344	2.01489e-122	86
CDS_1101_transcript_2331	666	gi|158287451|ref|XP_309481.4|AGAP011168-PA [Anopheles gambiae str. PEST]	XP_309481	9.7817e-152	98
CDS_1102_transcript_2332	1299	gi|58381447|ref|XP_311257.2|AGAP000719-PA [Anopheles gambiae str. PEST]	XP_311257	0	98
CDS_1103_transcript_2338	321	gi|119112851|ref|XP_318556.2|AGAP010755-PA [Anopheles gambiae str. PEST]	XP_318556	6.0711e-73	100
CDS_1104_transcript_2341	1557	gi|158294407|ref|XP_315580.3|AGAP005573-PA [Anopheles gambiae str. PEST]	XP_315580	1.70106e-142	63
CDS_1105_transcript_2342	1143	gi|58395698|ref|XP_321445.2|AGAP001651-PA [Anopheles gambiae str. PEST]	XP_321445	0	99
CDS_1106_transcript_2343	1074	gi|34392589|dbj|BAC82628.1|pol-like protein [Anopheles gambiae]	BAC82628	3.87807e-106	74
CDS_1107_transcript_2344	678	gi|58385480|ref|XP_313976.2|AGAP005100-PA [Anopheles gambiae str. PEST]	XP_313976	2.38741e-125	99
CDS_1108_transcript_2348	1020	gi|158300877|ref|XP_001689282.1|AGAP011828-PA [Anopheles gambiae str. PEST]	XP_001689282	0	96
CDS_1109_transcript_2349	504	gi|347969894|ref|XP_311723.4|AGAP003437-PA [Anopheles gambiae str. PEST]	XP_311723	2.0256e-120	100
CDS_1110_transcript_2350	354	gi|158292199|ref|XP_313758.4|AGAP004461-PA [Anopheles gambiae str. PEST]	XP_313758	5.18814e-60	97
CDS_1111_transcript_2351	465	gi|347971990|ref|XP_562238.4|AGAP004480-PA [Anopheles gambiae str. PEST]	XP_562238	4.5234e-81	86
CDS_1112_transcript_2352	339	gi|158294409|ref|XP_556220.3|AGAP005574-PA [Anopheles gambiae str. PEST]	XP_556220	4.02156e-48	87
CDS_1113_transcript_2353	2193	gi|347965330|ref|XP_322051.4|AGAP001111-PA [Anopheles gambiae str. PEST]	XP_322051	0	97
CDS_1114_transcript_2354	759	gi|347967546|ref|XP_307897.4|AGAP002282-PA [Anopheles gambiae str. PEST]	XP_307897	7.21802e-149	95
CDS_1115_transcript_2355	771	gi|158287393|ref|XP_001688190.1|AGAP011210-PA [Anopheles gambiae str. PEST]	XP_001688190	1.38368e-168	92
CDS_1116_transcript_2358	1068	gi|347971603|ref|XP_003436769.1|AGAP004273-PB [Anopheles gambiae str. PEST]	XP_003436769	0	91
CDS_1117_transcript_2359	513	gi|158286782|ref|XP_308919.3|AGAP006825-PA [Anopheles gambiae str. PEST]	XP_308919	1.50216e-57	82
CDS_1118_transcript_2360	1185	gi|158289393|ref|XP_311134.3|AGAP000028-PA [Anopheles gambiae str. PEST]	XP_311134	0	100
CDS_1119_transcript_2361	327	gi|347969318|ref|XP_312822.5|AGAP003135-PA [Anopheles gambiae str. PEST]	XP_312822	1.20823e-23	90
CDS_1120_transcript_2363	1542	gi|158297969|ref|XP_318082.4|AGAP004739-PA [Anopheles gambiae str. PEST]	XP_318082	0	94
CDS_1121_transcript_2364	1506	gi|158289903|ref|XP_311528.4|AGAP010420-PA [Anopheles gambiae str. PEST]	XP_311528	0	97
CDS_1122_transcript_2367	819	gi|118782221|ref|XP_312131.3|AGAP002788-PA [Anopheles gambiae str. PEST]	XP_312131	3.64671e-129	93
CDS_1123_transcript_2371	1074	gi|158286040|ref|XP_001688002.1|AGAP007221-PA [Anopheles gambiae str. PEST]	XP_001688002	7.12627e-122	85
CDS_1124_transcript_2373	513	---Novel---
CDS_1125_transcript_2375	354	---Novel---
CDS_1126_transcript_2376	585	gi|158292720|ref|XP_001688521.1|AGAP005183-PA [Anopheles gambiae str. PEST]	XP_001688521	3.89446e-34	67
CDS_1127_transcript_2377	1392	gi|347963853|ref|XP_310641.4|AGAP000452-PA [Anopheles gambiae str. PEST]	XP_310641	0	90
CDS_1128_transcript_2381	543	gi|158300501|ref|XP_320405.4|AGAP012126-PA [Anopheles gambiae str. PEST]	XP_320405	1.36028e-124	97
CDS_1129_transcript_2382	1113	gi|347965246|ref|XP_001688151.2|AGAP006741-PA [Anopheles gambiae str. PEST]	XP_001688151	2.57434e-75	68
CDS_1130_transcript_2383	378	gi|347971394|ref|XP_313066.5|AGAP004178-PA [Anopheles gambiae str. PEST]	XP_313066	2.40804e-51	85
CDS_1131_transcript_2385	405	gi|158297270|ref|XP_317535.4|AGAP007942-PA [Anopheles gambiae str. PEST]	XP_317535	3.60363e-43	97
CDS_1132_transcript_2387	699	gi|158293196|ref|XP_314530.4|AGAP010557-PA [Anopheles gambiae str. PEST]	XP_314530	1.56448e-122	93
CDS_1133_transcript_2392	471	---Novel---
CDS_1134_transcript_2393	1434	gi|158289887|ref|XP_311516.4|AGAP010431-PA [Anopheles gambiae str. PEST]	XP_311516	0	99
CDS_1135_transcript_2395	1086	gi|347962999|ref|XP_311150.5|AGAP000010-PA [Anopheles gambiae str. PEST]	XP_311150	0	92
CDS_1136_transcript_2398	1416	gi|118778288|ref|XP_308556.3|AGAP007244-PA [Anopheles gambiae str. PEST]	XP_308556	0	95
CDS_1137_transcript_2401	1602	gi|347969717|ref|XP_558354.4|AGAP003343-PA [Anopheles gambiae str. PEST]	XP_558354	0	94
CDS_1138_transcript_2402	1608	gi|347965318|ref|XP_001238577.3|AGAP001107-PA [Anopheles gambiae str. PEST]	XP_001238577	3.05416e-130	67
CDS_1139_transcript_2403	471	gi|312380181|gb|EFR26255.1|hypothetical protein AND_07815 [Anopheles darlingi]	EFR26255	1.53948e-90	97
CDS_1140_transcript_2408	750	gi|312376990|gb|EFR23929.1|hypothetical protein AND_11848 [Anopheles darlingi]	EFR23929	4.22056e-37	100
CDS_1141_transcript_2409	669	gi|158285393|ref|XP_001687884.1|AGAP007589-PA [Anopheles gambiae str. PEST]	XP_001687884	7.59919e-123	89
CDS_1142_transcript_2410	447	gi|347967057|ref|XP_321010.4|AGAP002039-PA [Anopheles gambiae str. PEST]	XP_321010	5.37309e-84	94
CDS_1143_transcript_2411	348	gi|158299006|ref|XP_319125.4|AGAP009988-PA [Anopheles gambiae str. PEST]	XP_319125	4.61621e-67	96
CDS_1144_transcript_2413	651	gi|119112531|ref|XP_555686.2|AGAP007835-PA [Anopheles gambiae str. PEST]	XP_555686	6.63432e-85	91
CDS_1145_transcript_2414	972	gi|347970910|ref|XP_318373.5|AGAP003921-PA [Anopheles gambiae str. PEST]	XP_318373	5.15717e-63	82
CDS_1146_transcript_2415	477	---Novel---
CDS_1147_transcript_2418	870	gi|158288146|ref|XP_310005.4|AGAP009335-PA [Anopheles gambiae str. PEST]	XP_310005	0	96
CDS_1148_transcript_2418	882	gi|58379606|ref|XP_310006.2|AGAP009336-PA [Anopheles gambiae str. PEST]	XP_310006	1.02433e-24	80
CDS_1149_transcript_2422	342	gi|158300604|ref|XP_320480.3|AGAP012046-PA [Anopheles gambiae str. PEST]	XP_320480	5.25451e-11	81
CDS_1150_transcript_2423	678	gi|242025486|ref|XP_002433155.1|conserved hypothetical protein [Pediculus humanus corporis]	XP_002433155	4.33946e-108	81
CDS_1151_transcript_2424	549	gi|118776870|ref|XP_306928.3|Anopheles gambiae str. PEST AGAP012910-PA [Anopheles gambiae str. PEST]	XP_306928	2.15488e-118	98
CDS_1152_transcript_2433	786	gi|58379456|ref|XP_309930.2|AGAP011580-PA [Anopheles gambiae str. PEST]	XP_309930	3.69576e-136	95
CDS_1153_transcript_2438	1242	gi|158295722|ref|XP_001688851.1|AGAP006356-PA [Anopheles gambiae str. PEST]	XP_001688851	2.02731e-170	78
CDS_1154_transcript_2439	738	gi|58377512|ref|XP_309682.2|AGAP003485-PA [Anopheles gambiae str. PEST]	XP_309682	2.94251e-134	99
CDS_1155_transcript_2440	1425	gi|158295782|ref|XP_316417.4|AGAP006383-PA [Anopheles gambiae str. PEST]	XP_316417	0	97
CDS_1156_transcript_2441	396	---Novel---
CDS_1157_transcript_2445	510	gi|158298031|ref|XP_554644.2|AGAP004709-PA [Anopheles gambiae str. PEST]	XP_554644	4.39592e-87	86
CDS_1158_transcript_2446	393	gi|158301797|ref|XP_321440.3|AGAP001655-PA [Anopheles gambiae str. PEST]	XP_321440	2.71929e-66	94
CDS_1159_transcript_2447	756	gi|118793903|ref|XP_321144.3|AGAP001919-PA [Anopheles gambiae str. PEST]	XP_321144	8.32915e-176	97
CDS_1160_transcript_2448	465	gi|312381567|gb|EFR27286.1|hypothetical protein AND_06112 [Anopheles darlingi]	EFR27286	3.46823e-93	98
CDS_1161_transcript_2452	429	gi|170044343|ref|XP_001849811.1|conserved hypothetical protein [Culex quinquefasciatus]	XP_001849811	1.43757e-58	80
CDS_1162_transcript_2457	1998	gi|347967163|ref|XP_320953.4|AGAP002089-PA [Anopheles gambiae str. PEST]	XP_320953	0	69
CDS_1163_transcript_2458	1239	gi|347965322|ref|XP_322056.5|AGAP001108-PA [Anopheles gambiae str. PEST]	XP_322056	0	92
CDS_1164_transcript_2459	315	gi|31213235|ref|XP_315561.1|AGAP005558-PA [Anopheles gambiae str. PEST]	XP_315561	7.04003e-64	97
CDS_1165_transcript_2460	945	gi|31213235|ref|XP_315561.1|AGAP005558-PA [Anopheles gambiae str. PEST]	XP_315561	0	97
CDS_1166_transcript_2460	1419	gi|31213235|ref|XP_315561.1|AGAP005558-PA [Anopheles gambiae str. PEST]	XP_315561	0	97
CDS_1167_transcript_2461	531	gi|347964781|ref|XP_309120.4|AGAP000935-PA [Anopheles gambiae str. PEST]	XP_309120	2.20201e-126	100
CDS_1168_transcript_2462	363	gi|118782288|ref|XP_312171.3|AGAP002754-PA [Anopheles gambiae str. PEST]	XP_312171	1.6469e-33	98
CDS_1169_transcript_2477	1044	gi|347965815|ref|XP_321739.4|AGAP001396-PA [Anopheles gambiae str. PEST]	XP_321739	0	97
CDS_1170_transcript_2478	1068	gi|347968155|ref|XP_312336.5|AGAP002600-PA [Anopheles gambiae str. PEST]	XP_312336	0	96
CDS_1171_transcript_2482	612	gi|347964846|ref|XP_309150.5|AGAP000960-PA [Anopheles gambiae str. PEST]	XP_309150	1.6998e-116	91
CDS_1172_transcript_2487	345	gi|312379279|gb|EFR25604.1|hypothetical protein AND_08925 [Anopheles darlingi]	EFR25604	2.09741e-66	99
CDS_1173_transcript_2488	2352	gi|158297940|ref|XP_318067.4|AGAP004750-PA [Anopheles gambiae str. PEST]	XP_318067	0	89
CDS_1174_transcript_2496	1989	gi|347967529|ref|XP_307906.5|AGAP002274-PA [Anopheles gambiae str. PEST]	XP_307906	0	78
CDS_1175_transcript_2500	945	gi|158300344|ref|XP_320295.4|AGAP012247-PA [Anopheles gambiae str. PEST]	XP_320295	0	95
CDS_1176_transcript_2504	522	gi|158301515|ref|XP_321189.4|AGAP001878-PA [Anopheles gambiae str. PEST]	XP_321189	7.90683e-124	99
CDS_1177_transcript_2505	420	---Novel---
CDS_1178_transcript_2506	1002	gi|158292602|ref|XP_314003.4|AGAP005122-PA [Anopheles gambiae str. PEST]	XP_314003	0	94
CDS_1179_transcript_2508	999	gi|158294266|ref|XP_001688668.1|AGAP005504-PB [Anopheles gambiae str. PEST]	XP_001688668	2.26858e-174	98
CDS_1180_transcript_2508	1002	gi|158294264|ref|XP_001688667.1|AGAP005504-PC [Anopheles gambiae str. PEST]	XP_001688667	1.85611e-139	98
CDS_1181_transcript_2508	492	---Novel---
CDS_1182_transcript_2512	1998	gi|347964624|ref|XP_316818.5|AGAP000848-PA [Anopheles gambiae str. PEST]	XP_316818	0	86
CDS_1183_transcript_2514	393	gi|31206473|ref|XP_312196.1|AGAP002730-PA [Anopheles gambiae str. PEST]	XP_312196	9.67403e-88	100
CDS_1184_transcript_2515	621	gi|57937055|ref|XP_558886.1|AGAP003439-PG [Anopheles gambiae str. PEST]	XP_558886	1.66599e-60	86
CDS_1185_transcript_2517	687	gi|118791884|ref|XP_553165.2|AGAP009227-PA [Anopheles gambiae str. PEST]	XP_553165	2.9566e-103	84
CDS_1186_transcript_2520	1134	gi|347966682|ref|XP_321225.3|AGAP001827-PA [Anopheles gambiae str. PEST]	XP_321225	3.03355e-148	86
CDS_1187_transcript_2521	915	gi|347965374|ref|XP_322025.4|AGAP001136-PA [Anopheles gambiae str. PEST]	XP_322025	0	97
CDS_1188_transcript_2525	747	gi|158291823|ref|XP_313356.4|AGAP003598-PA [Anopheles gambiae str. PEST]	XP_313356	2.64534e-126	94
CDS_1189_transcript_2529	540	gi|347971108|ref|XP_309585.5|AGAP004032-PA [Anopheles gambiae str. PEST]	XP_309585	7.3177e-77	83
CDS_1190_transcript_2531	741	gi|347966627|ref|XP_003435948.1|AGAP001800-PB [Anopheles gambiae str. PEST]	XP_003435948	2.74281e-174	99
CDS_1191_transcript_2534	618	---Novel---
CDS_1192_transcript_2537	426	gi|158294519|ref|XP_315651.4|AGAP005635-PB [Anopheles gambiae str. PEST]	XP_315651	2.72138e-42	88
CDS_1193_transcript_2540	1656	gi|158290830|ref|XP_312390.4|AGAP002549-PA [Anopheles gambiae str. PEST]	XP_312390	0	98
CDS_1194_transcript_2547	1176	gi|347971756|ref|XP_003436792.1|AGAP004362-PB [Anopheles gambiae str. PEST]	XP_003436792	0	100
CDS_1195_transcript_2547	930	gi|347971764|ref|XP_003436795.1|AGAP004362-PF [Anopheles gambiae str. PEST]	XP_003436795	0	100
CDS_1196_transcript_2547	411	gi|347971756|ref|XP_003436792.1|AGAP004362-PB [Anopheles gambiae str. PEST]	XP_003436792	2.00939e-71	99
CDS_1197_transcript_2548	1017	gi|158301125|ref|XP_552635.3|AGAP011634-PA [Anopheles gambiae str. PEST]	XP_552635	0	92
CDS_1198_transcript_2549	1179	gi|158297357|ref|XP_317605.4|AGAP007887-PA [Anopheles gambiae str. PEST]	XP_317605	2.93404e-80	71
CDS_1199_transcript_2550	1080	gi|347965870|ref|XP_321706.5|AGAP001424-PA [Anopheles gambiae str. PEST]	XP_321706	0	99
CDS_1200_transcript_2552	429	gi|118789314|ref|XP_317333.3|AGAP008127-PA [Anopheles gambiae str. PEST]	XP_317333	1.02141e-80	93
CDS_1201_transcript_2553	699	gi|118777684|ref|XP_308216.2|AGAP007654-PA [Anopheles gambiae str. PEST]	XP_308216	6.54936e-156	99
CDS_1202_transcript_2554	585	gi|347968103|ref|XP_001237459.2|AGAP002572-PA [Anopheles gambiae str. PEST]	XP_001237459	4.8333e-57	70
CDS_1203_transcript_2555	363	---Novel---
CDS_1204_transcript_2555	510	gi|158287538|ref|XP_309535.4|AGAP011110-PA [Anopheles gambiae str. PEST]	XP_309535	1.0559e-86	96
CDS_1205_transcript_2556	654	gi|347966427|ref|XP_321378.5|AGAP001711-PA [Anopheles gambiae str. PEST]	XP_321378	2.24792e-153	97
CDS_1206_transcript_2559	900	gi|170048975|ref|XP_001870852.1|hypothetical protein CpipJ_CPIJ010511 [Culex quinquefasciatus]	XP_001870852	7.10958e-13	76
CDS_1207_transcript_2566	840	gi|158288515|ref|XP_310384.6|AGAP003823-PA [Anopheles gambiae str. PEST]	XP_310384	1.25165e-180	96
CDS_1208_transcript_2570	552	gi|158286319|ref|XP_308676.4|AGAP007082-PA [Anopheles gambiae str. PEST]	XP_308676	3.13057e-122	95
CDS_1209_transcript_2571	1323	gi|158300584|ref|XP_320464.4|AGAP012059-PA [Anopheles gambiae str. PEST]	XP_320464	0	90
CDS_1210_transcript_2572	360	gi|158300584|ref|XP_320464.4|AGAP012059-PA [Anopheles gambiae str. PEST]	XP_320464	1.26905e-13	85
CDS_1211_transcript_2574	1401	gi|347969719|ref|XP_003436447.1|AGAP013511-PC [Anopheles gambiae str. PEST]	XP_003436447	0	86
CDS_1212_transcript_2584	660	gi|118779234|ref|XP_560169.2|AGAP000953-PA [Anopheles gambiae str. PEST]	XP_560169	5.92636e-157	99
CDS_1213_transcript_2590	1428	gi|119114103|ref|XP_319037.3|AGAP009919-PA [Anopheles gambiae str. PEST]	XP_319037	0	99
CDS_1214_transcript_2594	627	gi|347965503|ref|XP_321946.4|AGAP001211-PA [Anopheles gambiae str. PEST]	XP_321946	5.40957e-151	99
CDS_1215_transcript_2594	954	gi|158296748|ref|XP_317094.4|AGAP008359-PA [Anopheles gambiae str. PEST]	XP_317094	0	95
CDS_1216_transcript_2596	1029	gi|118786363|ref|XP_315392.3|AGAP005382-PA [Anopheles gambiae str. PEST]	XP_315392	0	99
CDS_1217_transcript_2598	888	gi|347963772|ref|XP_003436986.1|AGAP000416-PB [Anopheles gambiae str. PEST]	XP_003436986	6.15016e-169	85
CDS_1218_transcript_2599	546	gi|347970245|ref|XP_313381.4|AGAP003621-PA [Anopheles gambiae str. PEST]	XP_313381	2.07046e-106	99
CDS_1219_transcript_2602	789	gi|347971729|ref|XP_313615.4|AGAP004336-PA [Anopheles gambiae str. PEST]	XP_313615	2.63392e-145	92
CDS_1220_transcript_2607	654	gi|347963959|ref|XP_001237272.3|AGAP000508-PA [Anopheles gambiae str. PEST]	XP_001237272	5.2407e-130	87
CDS_1221_transcript_2608	1041	gi|312383140|gb|EFR28339.1|hypothetical protein AND_03903 [Anopheles darlingi]	EFR28339	6.14721e-107	76
CDS_1222_transcript_2609	447	gi|158289887|ref|XP_311516.4|AGAP010431-PA [Anopheles gambiae str. PEST]	XP_311516	3.51873e-98	100
CDS_1223_transcript_2610	456	gi|158300162|ref|XP_320166.4|AGAP012392-PA [Anopheles gambiae str. PEST]	XP_320166	2.66281e-70	97
CDS_1224_transcript_2610	1953	gi|158300164|ref|XP_320167.4|AGAP012391-PA [Anopheles gambiae str. PEST]	XP_320167	0	90
CDS_1225_transcript_2611	594	gi|31207965|ref|XP_312949.1|AGAP003240-PA [Anopheles gambiae str. PEST]	XP_312949	5.70518e-136	97
CDS_1226_transcript_2615	453	gi|158296999|ref|XP_317306.3|AGAP008157-PA [Anopheles gambiae str. PEST]	XP_317306	4.708e-105	100
CDS_1227_transcript_2625	312	gi|347965501|ref|XP_321947.5|AGAP001209-PA [Anopheles gambiae str. PEST]	XP_321947	3.80054e-47	98
CDS_1228_transcript_2628	834	gi|158285826|ref|XP_001238803.2|AGAP007348-PA [Anopheles gambiae str. PEST]	XP_001238803	5.26274e-90	73
CDS_1229_transcript_2631	957	gi|158294225|ref|XP_001237663.2|AGAP005467-PA [Anopheles gambiae str. PEST]	XP_001237663	1.85655e-169	90
CDS_1230_transcript_2634	312	gi|347969336|ref|XP_312831.5|AGAP003141-PA [Anopheles gambiae str. PEST]	XP_312831	3.33723e-62	97
CDS_1231_transcript_2637	687	gi|312373920|gb|EFR21587.1|hypothetical protein AND_16810 [Anopheles darlingi]	EFR21587	3.5605e-43	57
CDS_1232_transcript_2639	357	gi|158287107|ref|XP_001237190.2|AGAP000975-PA [Anopheles gambiae str. PEST]	XP_001237190	3.79429e-77	100
CDS_1233_transcript_2640	615	gi|158285748|ref|XP_308441.4|AGAP007391-PA [Anopheles gambiae str. PEST]	XP_308441	4.48526e-139	96
CDS_1234_transcript_2654	1167	gi|158294869|ref|XP_315870.4|AGAP005845-PA [Anopheles gambiae str. PEST]	XP_315870	0	98
CDS_1235_transcript_2654	1008	gi|158294869|ref|XP_315870.4|AGAP005845-PA [Anopheles gambiae str. PEST]	XP_315870	0	98
CDS_1236_transcript_2657	885	gi|347967502|ref|XP_307916.4|AGAP002264-PA [Anopheles gambiae str. PEST]	XP_307916	0	99
CDS_1237_transcript_2660	2376	gi|347966680|ref|XP_321226.5|AGAP001826-PA [Anopheles gambiae str. PEST]	XP_321226	0	93
CDS_1238_transcript_2660	924	gi|347966680|ref|XP_321226.5|AGAP001826-PA [Anopheles gambiae str. PEST]	XP_321226	4.59487e-168	93
CDS_1239_transcript_2665	993	gi|158295113|ref|XP_316023.4|AGAP005980-PA [Anopheles gambiae str. PEST]	XP_316023	0	96
CDS_1240_transcript_2666	567	gi|312377786|gb|EFR24532.1|hypothetical protein AND_10805 [Anopheles darlingi]	EFR24532	4.37064e-83	89
CDS_1241_transcript_2669	1566	gi|158290905|ref|XP_312441.4|AGAP002499-PA [Anopheles gambiae str. PEST]	XP_312441	0	98
CDS_1242_transcript_2678	1044	gi|118788514|ref|XP_316797.3|AGAP000831-PA [Anopheles gambiae str. PEST]	XP_316797	0	92
CDS_1243_transcript_2679	333	gi|31242239|ref|XP_321550.1|AGAP001562-PA [Anopheles gambiae str. PEST]	XP_321550	5.32456e-46	89
CDS_1244_transcript_2680	486	gi|347963855|ref|XP_001688305.2|AGAP000453-PA [Anopheles gambiae str. PEST]	XP_001688305	8.46243e-35	71
CDS_1245_transcript_2682	321	---Novel---
CDS_1246_transcript_2683	618	gi|158285171|ref|XP_308172.4|AGAP007704-PA [Anopheles gambiae str. PEST]	XP_308172	2.79202e-118	96
CDS_1247_transcript_2688	396	gi|158291737|ref|XP_001688430.1|AGAP003535-PA [Anopheles gambiae str. PEST]	XP_001688430	6.85401e-48	92
CDS_1248_transcript_2694	315	gi|158288678|ref|XP_310527.4|AGAP000556-PA [Anopheles gambiae str. PEST]	XP_310527	2.53641e-49	95
CDS_1249_transcript_2695	636	gi|347969068|ref|XP_311865.4|AGAP003014-PA [Anopheles gambiae str. PEST]	XP_311865	7.54892e-114	98
CDS_1250_transcript_2700	348	gi|158297406|ref|XP_317645.4|AGAP007851-PA [Anopheles gambiae str. PEST]	XP_317645	4.62795e-68	97
CDS_1251_transcript_2702	993	gi|347969141|ref|XP_311825.5|AGAP003048-PA [Anopheles gambiae str. PEST]	XP_311825	0	93
CDS_1252_transcript_2703	315	---Novel---
CDS_1253_transcript_2703	369	gi|126680179|gb|ABO26384.1|unknown [Anopheles gambiae]	ABO26384	5.48919e-64	98
CDS_1254_transcript_2703	945	gi|158290709|ref|XP_312280.3|AGAP002647-PA [Anopheles gambiae str. PEST]	XP_312280	0	96
CDS_1255_transcript_2706	321	gi|347965391|ref|XP_001687782.2|AGAP001147-PA [Anopheles gambiae str. PEST]	XP_001687782	2.03786e-61	100
CDS_1256_transcript_2708	2001	gi|157117150|ref|XP_001652959.1|histone H1, putative [Aedes aegypti]	XP_001652959	2.48014e-55	50
CDS_1257_transcript_2709	1377	gi|347965745|ref|XP_321784.3|AGAP001361-PA [Anopheles gambiae str. PEST]	XP_321784	0	97
CDS_1258_transcript_2709	765	gi|347965745|ref|XP_321784.3|AGAP001361-PA [Anopheles gambiae str. PEST]	XP_321784	3.20993e-146	96
CDS_1259_transcript_2711	516	gi|158296728|ref|XP_317070.4|AGAP008381-PA [Anopheles gambiae str. PEST]	XP_317070	6.37893e-115	98
CDS_1260_transcript_2712	855	gi|118781366|ref|XP_559226.2|AGAP010718-PA [Anopheles gambiae str. PEST]	XP_559226	0	98
CDS_1261_transcript_2713	1536	gi|158294887|ref|XP_315882.4|AGAP005856-PA [Anopheles gambiae str. PEST]	XP_315882	0	94
CDS_1262_transcript_2714	876	gi|158300491|ref|XP_320392.4|AGAP012135-PA [Anopheles gambiae str. PEST]	XP_320392	7.54176e-154	99
CDS_1263_transcript_2721	1065	gi|347963690|ref|XP_001237297.2|AGAP000368-PA [Anopheles gambiae str. PEST]	XP_001237297	3.81299e-112	66
CDS_1264_transcript_2722	1167	gi|58394427|ref|XP_320723.2|AGAP011792-PA [Anopheles gambiae str. PEST]	XP_320723	0	95
CDS_1265_transcript_2723	1110	gi|312374083|gb|EFR21727.1|hypothetical protein AND_16491 [Anopheles darlingi]	EFR21727	0	98
CDS_1266_transcript_2729	867	gi|57973462|ref|XP_565619.1|AGAP002198-PA [Anopheles gambiae str. PEST]	XP_565619	0	97
CDS_1267_transcript_2733	837	gi|158296924|ref|XP_317247.4|AGAP008225-PA [Anopheles gambiae str. PEST]	XP_317247	2.40361e-180	96
CDS_1268_transcript_2734	504	gi|158286673|ref|XP_308859.3|AGAP006895-PA [Anopheles gambiae str. PEST]	XP_308859	1.35544e-97	92
CDS_1269_transcript_2735	312	---Novel---
CDS_1270_transcript_2735	990	gi|347965906|ref|XP_321690.5|AGAP001441-PA [Anopheles gambiae str. PEST]	XP_321690	0	97
CDS_1271_transcript_2737	798	gi|347969836|ref|XP_311692.5|AGAP003405-PA [Anopheles gambiae str. PEST]	XP_311692	5.41468e-177	97
CDS_1272_transcript_2738	1095	gi|118786403|ref|XP_315413.3|AGAP005404-PA [Anopheles gambiae str. PEST]	XP_315413	0	94
CDS_1273_transcript_2746	807	gi|119114728|ref|XP_319458.3|AGAP010267-PA [Anopheles gambiae str. PEST]	XP_319458	1.40689e-171	94
CDS_1274_transcript_2749	1323	gi|347965711|ref|XP_001689365.2|AGAP001315-PD [Anopheles gambiae str. PEST]	XP_001689365	1.43361e-50	75
CDS_1275_transcript_2753	435	gi|158298520|ref|XP_318693.4|AGAP009656-PA [Anopheles gambiae str. PEST]	XP_318693	3.09418e-07	67
CDS_1276_transcript_2755	387	gi|158299479|ref|XP_001689191.1|AGAP008859-PA [Anopheles gambiae str. PEST]	XP_001689191	1.36484e-19	94
CDS_1277_transcript_2756	969	gi|158292295|ref|XP_313819.4|AGAP004519-PA [Anopheles gambiae str. PEST]	XP_313819	0	98
CDS_1278_transcript_2758	2097	gi|347964638|ref|XP_003437120.1|AGAP013097-PA [Anopheles gambiae str. PEST]	XP_003437120	0	76
CDS_1279_transcript_2759	594	gi|157134145|ref|XP_001663168.1|clathrin coat associated protein ap-50 [Aedes aegypti]	XP_001663168	3.93993e-139	99
CDS_1280_transcript_2760	1353	gi|158293702|ref|XP_315051.4|AGAP004953-PA [Anopheles gambiae str. PEST]	XP_315051	0	98
CDS_1281_transcript_2761	594	gi|158294141|ref|XP_001688657.1|AGAP005410-PC [Anopheles gambiae str. PEST]	XP_001688657	7.16943e-117	85
CDS_1282_transcript_2768	582	gi|118792939|ref|XP_320591.3|AGAP011940-PA [Anopheles gambiae str. PEST]	XP_320591	2.90517e-128	98
CDS_1283_transcript_2770	849	gi|347963875|ref|XP_001688303.2|AGAP000463-PA [Anopheles gambiae str. PEST]	XP_001688303	4.94162e-52	76
CDS_1284_transcript_2779	2103	gi|158295735|ref|XP_316389.4|AGAP006363-PA [Anopheles gambiae str. PEST]	XP_316389	0	87
CDS_1285_transcript_2781	468	gi|118782693|ref|XP_312440.3|AGAP002500-PA [Anopheles gambiae str. PEST]	XP_312440	1.25629e-96	95
CDS_1286_transcript_2782	483	gi|347964698|ref|XP_316868.5|AGAP000891-PA [Anopheles gambiae str. PEST]	XP_316868	1.12203e-76	86
CDS_1287_transcript_2784	1305	gi|158293332|ref|XP_314690.4|AGAP008585-PA [Anopheles gambiae str. PEST]	XP_314690	0	99
CDS_1288_transcript_2788	942	gi|158298098|ref|XP_318238.4|AGAP010325-PA [Anopheles gambiae str. PEST]	XP_318238	3.6628e-171	96
CDS_1289_transcript_2792	693	gi|158297770|ref|XP_554876.3|AGAP011369-PA [Anopheles gambiae str. PEST]	XP_554876	1.51236e-154	98
CDS_1290_transcript_2793	1389	gi|312371895|gb|EFR19964.1|hypothetical protein AND_20869 [Anopheles darlingi]	EFR19964	0	99
CDS_1291_transcript_2793	690	gi|347970090|ref|XP_003436517.1|AGAP013362-PA [Anopheles gambiae str. PEST]	XP_003436517	1.58339e-39	63
CDS_1292_transcript_2794	618	gi|118791132|ref|XP_319581.3|AGAP008837-PA [Anopheles gambiae str. PEST]	XP_319581	2.94882e-143	97
[truncated: 7,854 more rows]

## Sheet: Ac_Br_30hr
Sequence name	Sequence length	Hit Description	Hit Accession	E-Value	Similarity
[truncated: 7,387 more rows]

## Sheet: DGE-Br Naive vs 30min
Common Hit Accession	AC-BR-VR Sequence ID	AC-BR-VR Seq Length	AC-BR-VR Read Count	AC-BR-PL Sequence ID	AC-BR-PL seq Length	AC-BR-PL Read Count	AC-BR-VR FPKM	AC-BR-PL FPKM	Log Fold Change	P-value	Regulation	Significance
[truncated: 4,747 more rows]

[truncated: 1 more sheets: DGE-Br Naive vs 30hrs]
